# Supplementary material for: Antimicrobial mitochondrial reactive oxygen species induction by lung epithelial immunometabolic modulation
Source: PLoS Pathog. 2023 Sep 11;19(9):e1011138. doi: 10.1371/journal.ppat.1011138 (PMC10522048; doi:10.1371/journal.ppat.1011138)
Supplement: S1 Table — (XLSX) [file ppat.1011138.s001.xlsx]

## Sheet: All C2&S2 Data (50 c.o.)
Accession	Family.Control.2	Member.Control.2	Database.Control.2	Score.Control.2	Mass.Control.2	Num. of matches.Control.2	Num. of significant matches.Control.2	Num. of sequences.Control.2	Num. of significant sequences.Control.2	Num. of unique sequences.Control.2	Num. of significant unique sequences.Control.2	Sequence coverage.Control.2	pI.Control.2	emPAI.Control.2	Description.Control.2	Family.Sample.2	Member.Sample.2	Database.Sample.2	Score.Sample.2	Mass.Sample.2	Num. of matches.Sample.2	Num. of significant matches.Sample.2	Num. of sequences.Sample.2	Num. of significant sequences.Sample.2	Num. of unique sequences.Sample.2	Num. of significant unique sequences.Sample.2	Sequence coverage.Sample.2	pI.Sample.2	emPAI.Sample.2	Description.Sample.2	Ctr2.50co	Sam2.50co	d.S2vsC2 (For Sorting Only)
1433B_HUMAN	48	2	SwissProt	83	28065	3	3	3	3	1	1	0.1	4.76	0.57	14-3-3 protein beta/alpha OS=Homo sapiens GN=YWHAB PE=1 SV=3	29	3	SwissProt	110	28065	4	4	4	4	1	1	0.15	4.76	0.83	14-3-3 protein beta/alpha OS=Homo sapiens GN=YWHAB PE=1 SV=3	Yes	Yes	27
1433S_HUMAN	48	1	SwissProt	132	27757	7	7	6	6	5	5	0.3	4.68	1.49	14-3-3 protein sigma OS=Homo sapiens GN=SFN PE=1 SV=1	29	1	SwissProt	226	27757	11	11	8	8	6	6	0.36	4.68	2.38	14-3-3 protein sigma OS=Homo sapiens GN=SFN PE=1 SV=1	Yes	Yes	94
1433T_HUMAN	0	0	0	0	0	0	0	0	0	0	0	0	0	0	0	29	2	SwissProt	137	27747	4	4	4	4	1	1	0.15	4.68	0.84	14-3-3 protein theta OS=Homo sapiens GN=YWHAQ PE=1 SV=1	No	Yes	137
1433Z_HUMAN	48	3	SwissProt	56	27728	3	3	3	3	1	1	0.13	4.73	0.58	14-3-3 protein zeta/delta OS=Homo sapiens GN=YWHAZ PE=1 SV=1	29	4	SwissProt	108	27728	4	4	4	4	2	2	0.17	4.73	0.84	14-3-3 protein zeta/delta OS=Homo sapiens GN=YWHAZ PE=1 SV=1	Yes	Yes	52
3MG_HUMAN	33	1	SwissProt	231	32848	10	10	9	9	9	9	0.36	9.65	2.19	DNA-3-methyladenine glycosylase OS=Homo sapiens GN=MPG PE=1 SV=3	49	1	SwissProt	136	32848	6	6	5	5	5	5	0.21	9.65	0.91	DNA-3-methyladenine glycosylase OS=Homo sapiens GN=MPG PE=1 SV=3	Yes	Yes	-95
ACAP1_HUMAN	160	1	SwissProt	24	81485	1	1	1	1	1	1	0.02	7.6	0.05	Arf-GAP with coiled-coil, ANK repeat and PH domain-containing protein 1 OS=Homo sapiens GN=ACAP1 PE=1 SV=1	170	1	SwissProt	17	81485	1	1	1	1	1	1	0.02	7.6	0.05	Arf-GAP with coiled-coil, ANK repeat and PH domain-containing protein 1 OS=Homo sapiens GN=ACAP1 PE=1 SV=1	Yes	No	-7
ACTB_HUMAN	2	1	SwissProt	1588	41710	67	67	25	25	7	7	0.61	5.29	30.89	Actin, cytoplasmic 1 OS=Homo sapiens GN=ACTB PE=1 SV=1	2	1	SwissProt	1728	41710	65	65	22	22	7	7	0.56	5.29	22.49	Actin, cytoplasmic 1 OS=Homo sapiens GN=ACTB PE=1 SV=1	Yes	Yes	140
ACTBL_HUMAN	0	0	0	0	0	0	0	0	0	0	0	0	0	0	0	2	3	SwissProt	641	41976	31	31	10	10	2	2	0.21	5.39	3.57	Beta-actin-like protein 2 OS=Homo sapiens GN=ACTBL2 PE=1 SV=2	No	Yes	641
ACTC_HUMAN	2	2	SwissProt	991	41992	44	44	19	19	1	1	0.35	5.23	12.93	Actin, alpha cardiac muscle 1 OS=Homo sapiens GN=ACTC1 PE=1 SV=1	2	2	SwissProt	1017	41992	45	45	16	16	1	1	0.34	5.23	8.29	Actin, alpha cardiac muscle 1 OS=Homo sapiens GN=ACTC1 PE=1 SV=1	Yes	Yes	26
ACTN1_HUMAN	23	1	SwissProt	280	102993	14	14	11	11	7	7	0.17	5.25	0.58	Alpha-actinin-1 OS=Homo sapiens GN=ACTN1 PE=1 SV=2	18	1	SwissProt	334	102993	15	15	13	13	9	9	0.18	5.25	0.72	Alpha-actinin-1 OS=Homo sapiens GN=ACTN1 PE=1 SV=2	Yes	Yes	54
ACTN4_HUMAN	23	2	SwissProt	262	104788	10	10	8	8	3	3	0.11	5.27	0.39	Alpha-actinin-4 OS=Homo sapiens GN=ACTN4 PE=1 SV=2	18	2	SwissProt	321	104788	14	14	12	12	7	7	0.16	5.27	0.63	Alpha-actinin-4 OS=Homo sapiens GN=ACTN4 PE=1 SV=2	Yes	Yes	59
ADT2_HUMAN	16	2	SwissProt	318	32831	12	12	10	10	2	2	0.29	9.71	2.63	ADP/ATP translocase 2 OS=Homo sapiens GN=SLC25A5 PE=1 SV=7	21	2	SwissProt	296	32831	9	9	8	8	2	2	0.25	9.71	1.81	ADP/ATP translocase 2 OS=Homo sapiens GN=SLC25A5 PE=1 SV=7	Yes	Yes	-22
ADT3_HUMAN	16	1	SwissProt	374	32845	14	14	11	11	3	3	0.38	9.76	3.13	ADP/ATP translocase 3 OS=Homo sapiens GN=SLC25A6 PE=1 SV=4	21	1	SwissProt	309	32845	9	9	8	8	2	2	0.25	9.76	1.81	ADP/ATP translocase 3 OS=Homo sapiens GN=SLC25A6 PE=1 SV=4	Yes	Yes	-65
AICDA_HUMAN	178	1	SwissProt	21	23938	1	1	1	1	1	1	0.04	9.5	0.19	Single-stranded DNA cytosine deaminase OS=Homo sapiens GN=AICDA PE=1 SV=1	0	0	0	0	0	0	0	0	0	0	0	0	0	0	0	Yes	No	-21
ALKB2_HUMAN	105	1	SwissProt	40	29304	2	2	2	2	2	2	0.12	9.68	0.33	DNA oxidative demethylase ALKBH2 OS=Homo sapiens GN=ALKBH2 PE=1 SV=1	0	0	0	0	0	0	0	0	0	0	0	0	0	0	0	Yes	No	-40
AMER1_HUMAN	161	1	SwissProt	24	123952	1	1	1	1	1	1	0.01	4.77	0.04	APC membrane recruitment protein 1 OS=Homo sapiens GN=AMER1 PE=1 SV=2	0	0	0	0	0	0	0	0	0	0	0	0	0	0	0	Yes	No	-24
ANXA2_HUMAN	7	1	SwissProt	818	38580	41	41	30	30	30	30	0.67	7.57	32.71	Annexin A2 OS=Homo sapiens GN=ANXA2 PE=1 SV=2	6	1	SwissProt	874	38580	39	39	26	26	26	26	0.56	7.57	20.72	Annexin A2 OS=Homo sapiens GN=ANXA2 PE=1 SV=2	Yes	Yes	56
ANXA5_HUMAN	204	1	SwissProt	15	35914	1	1	1	1	1	1	0.05	4.94	0.13	Annexin A5 OS=Homo sapiens GN=ANXA5 PE=1 SV=2	62	1	SwissProt	94	35914	5	5	5	5	5	5	0.22	4.94	0.8	Annexin A5 OS=Homo sapiens GN=ANXA5 PE=1 SV=2	No	Yes	79
ARPC2_HUMAN	92	1	SwissProt	47	34311	1	1	1	1	1	1	0.03	6.84	0.13	Actin-related protein 2/3 complex subunit 2 OS=Homo sapiens GN=ARPC2 PE=1 SV=1	84	1	SwissProt	57	34311	2	2	2	2	2	2	0.06	6.84	0.28	Actin-related protein 2/3 complex subunit 2 OS=Homo sapiens GN=ARPC2 PE=1 SV=1	Yes	Yes	10
ATPG_HUMAN	35	1	SwissProt	217	32975	9	9	8	8	8	8	0.31	9.23	1.8	ATP synthase subunit gamma, mitochondrial OS=Homo sapiens GN=ATP5C1 PE=1 SV=1	27	1	SwissProt	247	32975	7	7	7	7	7	7	0.27	9.23	1.46	ATP synthase subunit gamma, mitochondrial OS=Homo sapiens GN=ATP5C1 PE=1 SV=1	Yes	Yes	30
ATRIP_HUMAN	175	1	SwissProt	21	85783	1	1	1	1	1	1	0.02	5.9	0.05	ATR-interacting protein OS=Homo sapiens GN=ATRIP PE=1 SV=1	0	0	0	0	0	0	0	0	0	0	0	0	0	0	0	Yes	No	-21
BAKOR_HUMAN	156	1	SwissProt	25	55275	1	1	1	1	1	1	0.01	6.59	0.08	Beclin 1-associated autophagy-related key regulator OS=Homo sapiens GN=ATG14 PE=1 SV=1	140	1	SwissProt	24	55275	1	1	1	1	1	1	0.01	6.59	0.08	Beclin 1-associated autophagy-related key regulator OS=Homo sapiens GN=ATG14 PE=1 SV=1	Yes	No	-1
BL1S2_HUMAN	135	1	SwissProt	29	15951	1	1	1	1	1	1	0.05	4.78	0.3	Biogenesis of lysosome-related organelles complex 1 subunit 2 OS=Homo sapiens GN=BLOC1S2 PE=1 SV=1	0	0	0	0	0	0	0	0	0	0	0	0	0	0	0	Yes	No	-29
CAPZB_HUMAN	5	1	SwissProt	1106	31331	47	47	15	15	15	15	0.58	5.36	13.97	F-actin-capping protein subunit beta OS=Homo sapiens GN=CAPZB PE=1 SV=4	5	1	SwissProt	1054	31331	44	44	13	13	13	13	0.43	5.36	10.42	F-actin-capping protein subunit beta OS=Homo sapiens GN=CAPZB PE=1 SV=4	Yes	Yes	-52
CAZA1_HUMAN	32	1	SwissProt	238	32902	9	9	6	6	4	4	0.32	5.45	1.47	F-actin-capping protein subunit alpha-1 OS=Homo sapiens GN=CAPZA1 PE=1 SV=3	26	1	SwissProt	258	32902	9	9	7	7	5	5	0.37	5.45	1.81	F-actin-capping protein subunit alpha-1 OS=Homo sapiens GN=CAPZA1 PE=1 SV=3	Yes	Yes	20
CAZA2_HUMAN	32	2	SwissProt	96	32929	4	4	4	4	2	2	0.21	5.57	0.67	F-actin-capping protein subunit alpha-2 OS=Homo sapiens GN=CAPZA2 PE=1 SV=3	26	2	SwissProt	96	32929	4	4	4	4	2	2	0.21	5.57	0.67	F-actin-capping protein subunit alpha-2 OS=Homo sapiens GN=CAPZA2 PE=1 SV=3	Yes	Yes	0
CBR1_HUMAN	38	1	SwissProt	185	30356	6	6	4	4	4	4	0.17	8.55	1.01	Carbonyl reductase [NADPH] 1 OS=Homo sapiens GN=CBR1 PE=1 SV=3	47	1	SwissProt	137	30356	3	3	3	3	3	3	0.13	8.55	0.52	Carbonyl reductase [NADPH] 1 OS=Homo sapiens GN=CBR1 PE=1 SV=3	Yes	Yes	-48
CC124_HUMAN	95	1	SwissProt	45	25820	2	2	2	2	2	2	0.1	9.54	0.39	Coiled-coil domain-containing protein 124 OS=Homo sapiens GN=CCDC124 PE=1 SV=1	87	1	SwissProt	53	25820	2	2	2	2	2	2	0.1	9.54	0.39	Coiled-coil domain-containing protein 124 OS=Homo sapiens GN=CCDC124 PE=1 SV=1	Yes	Yes	8
CCD80_HUMAN	71	1	SwissProt	76	108106	6	6	1	1	1	1	0.01	9.72	0.04	Coiled-coil domain-containing protein 80 OS=Homo sapiens GN=CCDC80 PE=1 SV=1	0	0	0	0	0	0	0	0	0	0	0	0	0	0	0	Yes	No	-76
CDC5L_HUMAN	119	1	SwissProt	32	92194	1	1	1	1	1	1	0.01	8.22	0.05	Cell division cycle 5-like protein OS=Homo sapiens GN=CDC5L PE=1 SV=2	0	0	0	0	0	0	0	0	0	0	0	0	0	0	0	Yes	No	-32
CDC6_HUMAN	138	1	SwissProt	28	62681	1	1	1	1	1	1	0.01	9.64	0.07	Cell division control protein 6 homolog OS=Homo sapiens GN=CDC6 PE=1 SV=1	125	1	SwissProt	29	62681	1	1	1	1	1	1	0.01	9.64	0.07	Cell division control protein 6 homolog OS=Homo sapiens GN=CDC6 PE=1 SV=1	Yes	No	1
CDK4_HUMAN	34	1	SwissProt	222	33708	9	9	5	5	5	5	0.21	6.51	0.87	Cyclin-dependent kinase 4 OS=Homo sapiens GN=CDK4 PE=1 SV=2	32	1	SwissProt	196	33708	9	9	5	5	5	5	0.17	6.51	0.87	Cyclin-dependent kinase 4 OS=Homo sapiens GN=CDK4 PE=1 SV=2	Yes	Yes	-26
CELR3_HUMAN	146	1	SwissProt	27	357961	1	1	1	1	1	1	0	6.23	0.01	Cadherin EGF LAG seven-pass G-type receptor 3 OS=Homo sapiens GN=CELSR3 PE=1 SV=2	0	0	0	0	0	0	0	0	0	0	0	0	0	0	0	Yes	No	-27
COPE_HUMAN	73	1	SwissProt	73	34460	6	6	4	4	4	4	0.25	4.97	0.85	Coatomer subunit epsilon OS=Homo sapiens GN=COPE PE=1 SV=3	80	1	SwissProt	59	34460	5	5	3	3	3	3	0.2	4.97	0.64	Coatomer subunit epsilon OS=Homo sapiens GN=COPE PE=1 SV=3	Yes	Yes	-14
COR1C_HUMAN	83	1	SwissProt	57	53215	2	2	2	2	2	2	0.08	6.65	0.17	Coronin-1C OS=Homo sapiens GN=CORO1C PE=1 SV=1	109	1	SwissProt	37	53215	2	2	2	2	2	2	0.05	6.65	0.17	Coronin-1C OS=Homo sapiens GN=CORO1C PE=1 SV=1	Yes	No	-20
CPSF4_HUMAN	68	1	SwissProt	81	30235	2	2	2	2	2	2	0.12	8.68	0.32	Cleavage and polyadenylation specificity factor subunit 4 OS=Homo sapiens GN=CPSF4 PE=1 SV=1	0	0	0	0	0	0	0	0	0	0	0	0	0	0	0	Yes	No	-81
DIM1_HUMAN	41	1	SwissProt	176	35214	11	11	9	9	9	9	0.3	10.01	2.34	Probable dimethyladenosine transferase OS=Homo sapiens GN=DIMT1 PE=1 SV=1	30	1	SwissProt	224	35214	10	10	9	9	9	9	0.3	10.01	2.34	Probable dimethyladenosine transferase OS=Homo sapiens GN=DIMT1 PE=1 SV=1	Yes	Yes	48
DREB_HUMAN	64	1	SwissProt	89	71385	4	4	3	3	3	3	0.06	4.41	0.2	Drebrin OS=Homo sapiens GN=DBN1 PE=1 SV=4	44	1	SwissProt	156	71385	7	7	6	6	6	6	0.14	4.41	0.43	Drebrin OS=Homo sapiens GN=DBN1 PE=1 SV=4	Yes	Yes	67
EF1A1_HUMAN	80	1	SwissProt	61	50109	4	4	3	3	3	3	0.1	9.1	0.41	Elongation factor 1-alpha 1 OS=Homo sapiens GN=EEF1A1 PE=1 SV=1	53	1	SwissProt	132	50109	6	6	4	4	4	4	0.12	9.1	0.53	Elongation factor 1-alpha 1 OS=Homo sapiens GN=EEF1A1 PE=1 SV=1	Yes	Yes	71
EFHD2_HUMAN	3	1	SwissProt	1315	26680	59	59	27	27	27	27	0.66	5.15	158.9	EF-hand domain-containing protein D2 OS=Homo sapiens GN=EFHD2 PE=1 SV=1	3	1	SwissProt	1481	26680	62	62	29	29	29	29	0.67	5.15	158.9	EF-hand domain-containing protein D2 OS=Homo sapiens GN=EFHD2 PE=1 SV=1	Yes	Yes	166
ELAV1_HUMAN	43	1	SwissProt	157	36069	7	7	7	7	7	7	0.26	9.23	1.28	ELAV-like protein 1 OS=Homo sapiens GN=ELAVL1 PE=1 SV=2	48	1	SwissProt	136	36069	4	4	4	4	4	4	0.13	9.23	0.6	ELAV-like protein 1 OS=Homo sapiens GN=ELAVL1 PE=1 SV=2	Yes	Yes	-21
FBRL_HUMAN	57	1	SwissProt	100	33763	6	6	6	6	6	6	0.19	10.18	1.13	rRNA 2'-O-methyltransferase fibrillarin OS=Homo sapiens GN=FBL PE=1 SV=2	73	1	SwissProt	73	33763	4	4	4	4	4	4	0.14	10.18	0.65	rRNA 2'-O-methyltransferase fibrillarin OS=Homo sapiens GN=FBL PE=1 SV=2	Yes	Yes	-27
G3P_HUMAN	29	1	SwissProt	253	36030	13	13	7	7	7	7	0.34	8.57	2.24	Glyceraldehyde-3-phosphate dehydrogenase OS=Homo sapiens GN=GAPDH PE=1 SV=3	23	1	SwissProt	270	36030	17	17	9	9	9	9	0.42	8.57	3.61	Glyceraldehyde-3-phosphate dehydrogenase OS=Homo sapiens GN=GAPDH PE=1 SV=3	Yes	Yes	17
GBB1_HUMAN	98	1	SwissProt	45	37353	1	1	1	1	1	1	0.03	5.6	0.12	Guanine nucleotide-binding protein G(I)/G(S)/G(T) subunit beta-1 OS=Homo sapiens GN=GNB1 PE=1 SV=3	63	1	SwissProt	85	37353	4	4	4	4	4	4	0.11	5.6	0.57	Guanine nucleotide-binding protein G(I)/G(S)/G(T) subunit beta-1 OS=Homo sapiens GN=GNB1 PE=1 SV=3	No	Yes	40
GHC1_HUMAN	100	1	SwissProt	45	34448	2	2	2	2	2	2	0.07	9.42	0.28	Mitochondrial glutamate carrier 1 OS=Homo sapiens GN=SLC25A22 PE=1 SV=1	89	1	SwissProt	52	34448	2	2	2	2	2	2	0.07	9.42	0.28	Mitochondrial glutamate carrier 1 OS=Homo sapiens GN=SLC25A22 PE=1 SV=1	No	Yes	7
H12_HUMAN	20	1	SwissProt	308	21352	12	12	8	8	5	5	0.27	10.94	3.85	Histone H1.2 OS=Homo sapiens GN=HIST1H1C PE=1 SV=2	24	1	SwissProt	267	21352	11	11	8	8	6	6	0.3	10.94	3.85	Histone H1.2 OS=Homo sapiens GN=HIST1H1C PE=1 SV=2	Yes	Yes	-41
H15_HUMAN	20	2	SwissProt	236	22566	10	10	8	8	5	5	0.25	10.91	3.46	Histone H1.5 OS=Homo sapiens GN=HIST1H1B PE=1 SV=3	24	2	SwissProt	154	22566	7	7	6	6	4	4	0.23	10.91	2.07	Histone H1.5 OS=Homo sapiens GN=HIST1H1B PE=1 SV=3	Yes	Yes	-82
HNRH1_HUMAN	59	1	SwissProt	99	49198	4	4	3	3	2	2	0.1	5.89	0.3	Heterogeneous nuclear ribonucleoprotein H OS=Homo sapiens GN=HNRNPH1 PE=1 SV=4	77	1	SwissProt	66	49198	4	4	3	3	3	3	0.1	5.89	0.3	Heterogeneous nuclear ribonucleoprotein H OS=Homo sapiens GN=HNRNPH1 PE=1 SV=4	Yes	Yes	-33
HNRPD_HUMAN	72	1	SwissProt	74	38410	2	2	2	2	2	2	0.06	7.62	0.25	Heterogeneous nuclear ribonucleoprotein D0 OS=Homo sapiens GN=HNRNPD PE=1 SV=1	54	1	SwissProt	123	38410	6	6	5	5	5	5	0.19	7.62	0.74	Heterogeneous nuclear ribonucleoprotein D0 OS=Homo sapiens GN=HNRNPD PE=1 SV=1	Yes	Yes	49
HNRPU_HUMAN	85	1	SwissProt	53	90528	1	1	1	1	1	1	0.02	5.76	0.05	Heterogeneous nuclear ribonucleoprotein U OS=Homo sapiens GN=HNRNPU PE=1 SV=6	71	1	SwissProt	74	90528	2	2	2	2	2	2	0.03	5.76	0.1	Heterogeneous nuclear ribonucleoprotein U OS=Homo sapiens GN=HNRNPU PE=1 SV=6	Yes	Yes	21
HSPB1_HUMAN	26	1	SwissProt	275	22768	14	14	9	9	9	9	0.57	5.98	5.37	Heat shock protein beta-1 OS=Homo sapiens GN=HSPB1 PE=1 SV=2	38	1	SwissProt	184	22768	10	10	9	9	9	9	0.57	5.98	4.29	Heat shock protein beta-1 OS=Homo sapiens GN=HSPB1 PE=1 SV=2	Yes	Yes	-91
K1C10_HUMAN	21	1	SwissProt	304	58792	13	13	10	10	8	8	0.21	5.13	1.22	Keratin, type I cytoskeletal 10 OS=Homo sapiens GN=KRT10 PE=1 SV=6	25	2	SwissProt	237	58792	11	11	10	10	7	7	0.21	5.13	1.06	Keratin, type I cytoskeletal 10 OS=Homo sapiens GN=KRT10 PE=1 SV=6	Yes	Yes	-67
K1C14_HUMAN	0	0	0	0	0	0	0	0	0	0	0	0	0	0	0	25	3	SwissProt	172	51529	9	9	8	8	4	4	0.21	5.09	0.94	Keratin, type I cytoskeletal 14 OS=Homo sapiens GN=KRT14 PE=1 SV=4	No	Yes	172
K1C19_HUMAN	21	2	SwissProt	178	44079	9	9	7	7	5	5	0.17	5.04	0.96	Keratin, type I cytoskeletal 19 OS=Homo sapiens GN=KRT19 PE=1 SV=4	25	1	SwissProt	263	44079	9	9	8	8	5	5	0.19	5.04	1.16	Keratin, type I cytoskeletal 19 OS=Homo sapiens GN=KRT19 PE=1 SV=4	Yes	Yes	85
K1C9_HUMAN	54	1	SwissProt	113	62027	3	3	3	3	3	3	0.05	5.14	0.23	Keratin, type I cytoskeletal 9 OS=Homo sapiens GN=KRT9 PE=1 SV=3	82	1	SwissProt	59	62027	2	2	2	2	2	2	0.05	5.14	0.15	Keratin, type I cytoskeletal 9 OS=Homo sapiens GN=KRT9 PE=1 SV=3	Yes	Yes	-54
K22E_HUMAN	27	4	SwissProt	158	65393	7	7	7	7	3	3	0.14	8.07	0.58	Keratin, type II cytoskeletal 2 epidermal OS=Homo sapiens GN=KRT2 PE=1 SV=2	28	3	SwissProt	118	65393	4	4	4	4	2	2	0.07	8.07	0.3	Keratin, type II cytoskeletal 2 epidermal OS=Homo sapiens GN=KRT2 PE=1 SV=2	Yes	Yes	-40
K2C1_HUMAN	27	1	SwissProt	263	65999	14	14	13	13	12	12	0.22	8.15	1.32	Keratin, type II cytoskeletal 1 OS=Homo sapiens GN=KRT1 PE=1 SV=6	28	4	SwissProt	115	65999	8	8	8	8	8	8	0.14	8.15	0.68	Keratin, type II cytoskeletal 1 OS=Homo sapiens GN=KRT1 PE=1 SV=6	Yes	Yes	-148
K2C5_HUMAN	27	2	SwissProt	249	62340	10	10	10	10	6	6	0.17	7.59	0.98	Keratin, type II cytoskeletal 5 OS=Homo sapiens GN=KRT5 PE=1 SV=3	28	1	SwissProt	243	62340	12	12	11	11	8	8	0.18	7.59	1.27	Keratin, type II cytoskeletal 5 OS=Homo sapiens GN=KRT5 PE=1 SV=3	Yes	Yes	-6
K2C6A_HUMAN	27	3	SwissProt	232	60008	9	9	9	9	4	4	0.16	8.09	0.89	Keratin, type II cytoskeletal 6A OS=Homo sapiens GN=KRT6A PE=1 SV=3	28	2	SwissProt	220	60008	8	8	7	7	3	3	0.13	8.09	0.76	Keratin, type II cytoskeletal 6A OS=Homo sapiens GN=KRT6A PE=1 SV=3	Yes	Yes	-12
KBTB3_HUMAN	0	0	0	0	0	0	0	0	0	0	0	0	0	0	0	86	1	SwissProt	56	69350	2	2	1	1	1	1	0.01	5.22	0.06	Kelch repeat and BTB domain-containing protein 3 OS=Homo sapiens GN=KBTBD3 PE=2 SV=2	No	Yes	56
KC1A_HUMAN	79	1	SwissProt	62	38890	2	2	2	2	2	2	0.08	9.59	0.24	Casein kinase I isoform alpha OS=Homo sapiens GN=CSNK1A1 PE=1 SV=2	149	1	SwissProt	22	38890	1	1	1	1	1	1	0.04	9.59	0.12	Casein kinase I isoform alpha OS=Homo sapiens GN=CSNK1A1 PE=1 SV=2	Yes	No	-40
LDHA_HUMAN	50	1	SwissProt	122	36665	4	4	4	4	4	4	0.11	8.44	0.59	L-lactate dehydrogenase A chain OS=Homo sapiens GN=LDHA PE=1 SV=2	52	1	SwissProt	132	36665	4	4	4	4	4	4	0.11	8.44	0.59	L-lactate dehydrogenase A chain OS=Homo sapiens GN=LDHA PE=1 SV=2	Yes	Yes	10
LRC59_HUMAN	99	1	SwissProt	45	34909	3	3	3	3	3	3	0.11	9.61	0.44	Leucine-rich repeat-containing protein 59 OS=Homo sapiens GN=LRRC59 PE=1 SV=1	74	1	SwissProt	69	34909	4	4	4	4	4	4	0.17	9.61	0.63	Leucine-rich repeat-containing protein 59 OS=Homo sapiens GN=LRRC59 PE=1 SV=1	No	Yes	24
M2OM_HUMAN	123	1	SwissProt	31	34040	2	2	2	2	2	2	0.12	9.92	0.28	Mitochondrial 2-oxoglutarate/malate carrier protein OS=Homo sapiens GN=SLC25A11 PE=1 SV=3	75	1	SwissProt	68	34040	3	3	2	2	2	2	0.13	9.92	0.28	Mitochondrial 2-oxoglutarate/malate carrier protein OS=Homo sapiens GN=SLC25A11 PE=1 SV=3	No	Yes	37
MGME1_HUMAN	56	1	SwissProt	109	39396	7	7	6	6	6	6	0.27	7.57	0.91	Mitochondrial genome maintenance exonuclease 1 OS=Homo sapiens GN=MGME1 PE=1 SV=1	60	1	SwissProt	96	39396	7	7	7	7	7	7	0.3	7.57	1.13	Mitochondrial genome maintenance exonuclease 1 OS=Homo sapiens GN=MGME1 PE=1 SV=1	Yes	Yes	-13
MPCP_HUMAN	47	1	SwissProt	132	40069	7	7	6	6	6	6	0.14	9.45	1.1	Phosphate carrier protein, mitochondrial OS=Homo sapiens GN=SLC25A3 PE=1 SV=2	46	1	SwissProt	145	40069	9	9	7	7	7	7	0.14	9.45	1.34	Phosphate carrier protein, mitochondrial OS=Homo sapiens GN=SLC25A3 PE=1 SV=2	Yes	Yes	13
MTCH2_HUMAN	122	1	SwissProt	31	33309	2	2	2	2	2	2	0.05	8.25	0.29	Mitochondrial carrier homolog 2 OS=Homo sapiens GN=MTCH2 PE=1 SV=1	85	1	SwissProt	56	33309	2	2	2	2	2	2	0.05	8.25	0.29	Mitochondrial carrier homolog 2 OS=Homo sapiens GN=MTCH2 PE=1 SV=1	No	Yes	25
NB5R3_HUMAN	78	1	SwissProt	62	34213	2	2	2	2	2	2	0.09	7.18	0.28	NADH-cytochrome b5 reductase 3 OS=Homo sapiens GN=CYB5R3 PE=1 SV=3	83	1	SwissProt	57	34213	3	3	3	3	3	3	0.13	7.18	0.45	NADH-cytochrome b5 reductase 3 OS=Homo sapiens GN=CYB5R3 PE=1 SV=3	Yes	Yes	-5
NUCL_HUMAN	31	1	SwissProt	239	76568	13	13	10	10	10	10	0.16	4.6	0.65	Nucleolin OS=Homo sapiens GN=NCL PE=1 SV=3	51	1	SwissProt	134	76568	8	8	8	8	8	8	0.13	4.6	0.48	Nucleolin OS=Homo sapiens GN=NCL PE=1 SV=3	Yes	Yes	-105
PDLI1_HUMAN	81	1	SwissProt	59	36049	3	3	3	3	3	3	0.12	6.56	0.42	PDZ and LIM domain protein 1 OS=Homo sapiens GN=PDLIM1 PE=1 SV=4	78	1	SwissProt	62	36049	5	5	4	4	4	4	0.18	6.56	0.6	PDZ and LIM domain protein 1 OS=Homo sapiens GN=PDLIM1 PE=1 SV=4	Yes	Yes	3
PDLI4_HUMAN	106	1	SwissProt	38	35376	2	2	2	2	2	2	0.08	8.07	0.27	PDZ and LIM domain protein 4 OS=Homo sapiens GN=PDLIM4 PE=1 SV=2	65	1	SwissProt	83	35376	5	5	5	5	5	5	0.15	8.07	0.82	PDZ and LIM domain protein 4 OS=Homo sapiens GN=PDLIM4 PE=1 SV=2	No	Yes	45
PGAM5_HUMAN	74	1	SwissProt	73	31985	4	4	4	4	4	4	0.14	8.88	0.7	Serine/threonine-protein phosphatase PGAM5, mitochondrial OS=Homo sapiens GN=PGAM5 PE=1 SV=2	76	1	SwissProt	68	31985	3	3	3	3	3	3	0.11	8.88	0.49	Serine/threonine-protein phosphatase PGAM5, mitochondrial OS=Homo sapiens GN=PGAM5 PE=1 SV=2	Yes	Yes	-5
PHB_HUMAN	25	1	SwissProt	276	29786	11	11	9	9	9	9	0.42	5.57	2.6	Prohibitin OS=Homo sapiens GN=PHB PE=1 SV=1	19	1	SwissProt	329	29786	15	15	12	12	12	12	0.53	5.57	4.51	Prohibitin OS=Homo sapiens GN=PHB PE=1 SV=1	Yes	Yes	53
PHB2_HUMAN	17	1	SwissProt	371	33276	17	17	13	13	13	13	0.5	9.83	4.94	Prohibitin-2 OS=Homo sapiens GN=PHB2 PE=1 SV=2	20	1	SwissProt	324	33276	17	17	13	13	13	13	0.49	9.83	4.94	Prohibitin-2 OS=Homo sapiens GN=PHB2 PE=1 SV=2	Yes	Yes	-47
PP1A_HUMAN	88	2	SwissProt	48	37488	3	3	3	3	2	2	0.13	5.94	0.4	Serine/threonine-protein phosphatase PP1-alpha catalytic subunit OS=Homo sapiens GN=PPP1CA PE=1 SV=1	67	1	SwissProt	79	37488	3	3	3	3	2	2	0.13	5.94	0.4	Serine/threonine-protein phosphatase PP1-alpha catalytic subunit OS=Homo sapiens GN=PPP1CA PE=1 SV=1	No	Yes	31
PP1G_HUMAN	88	1	SwissProt	52	36960	2	2	2	2	1	1	0.07	6.13	0.26	Serine/threonine-protein phosphatase PP1-gamma catalytic subunit OS=Homo sapiens GN=PPP1CC PE=1 SV=1	67	2	SwissProt	58	36960	2	2	2	2	1	1	0.07	6.13	0.26	Serine/threonine-protein phosphatase PP1-gamma catalytic subunit OS=Homo sapiens GN=PPP1CC PE=1 SV=1	Yes	Yes	6
PPR18_HUMAN	52	1	SwissProt	118	67902	8	8	6	6	6	6	0.08	5.38	0.46	Phostensin OS=Homo sapiens GN=PPP1R18 PE=1 SV=1	64	1	SwissProt	85	67902	5	5	4	4	4	4	0.07	5.38	0.29	Phostensin OS=Homo sapiens GN=PPP1R18 PE=1 SV=1	Yes	Yes	-33
PURA_HUMAN	55	2	SwissProt	57	34889	2	2	2	2	1	1	0.09	6.07	0.28	Transcriptional activator protein Pur-alpha OS=Homo sapiens GN=PURA PE=1 SV=2	88	1	SwissProt	52	34889	1	1	1	1	1	1	0.07	6.07	0.13	Transcriptional activator protein Pur-alpha OS=Homo sapiens GN=PURA PE=1 SV=2	Yes	Yes	-5
PURB_HUMAN	55	1	SwissProt	111	33220	7	7	5	5	4	4	0.28	5.35	0.89	Transcriptional activator protein Pur-beta OS=Homo sapiens GN=PURB PE=1 SV=3	69	1	SwissProt	74	33220	5	5	4	4	4	4	0.26	5.35	0.67	Transcriptional activator protein Pur-beta OS=Homo sapiens GN=PURB PE=1 SV=3	Yes	Yes	-37
PYC_HUMAN	49	1	SwissProt	126	129551	6	6	6	6	6	6	0.06	6.37	0.22	Pyruvate carboxylase, mitochondrial OS=Homo sapiens GN=PC PE=1 SV=2	41	1	SwissProt	173	129551	5	5	5	5	5	5	0.05	6.37	0.18	Pyruvate carboxylase, mitochondrial OS=Homo sapiens GN=PC PE=1 SV=2	Yes	Yes	47
RACK1_HUMAN	44	1	SwissProt	157	35055	5	5	5	5	5	5	0.19	7.6	0.83	Receptor of activated protein C kinase 1 OS=Homo sapiens GN=RACK1 PE=1 SV=3	33	1	SwissProt	194	35055	8	8	7	7	7	7	0.21	7.6	1.33	Receptor of activated protein C kinase 1 OS=Homo sapiens GN=RACK1 PE=1 SV=3	Yes	Yes	37
RBM14_HUMAN	128	1	SwissProt	31	69449	3	3	3	3	3	3	0.06	9.68	0.2	RNA-binding protein 14 OS=Homo sapiens GN=RBM14 PE=1 SV=2	8	1	SwissProt	699	69449	27	27	16	16	16	16	0.2	9.68	2.21	RNA-binding protein 14 OS=Homo sapiens GN=RBM14 PE=1 SV=2	No	Yes	668
RBM7_HUMAN	63	1	SwissProt	91	30485	5	5	4	4	4	4	0.16	9.56	0.74	RNA-binding protein 7 OS=Homo sapiens GN=RBM7 PE=1 SV=1	103	1	SwissProt	39	30485	2	2	2	2	2	2	0.08	9.56	0.32	RNA-binding protein 7 OS=Homo sapiens GN=RBM7 PE=1 SV=1	Yes	No	-52
RBMS1_HUMAN	42	1	SwissProt	173	44477	5	5	3	3	2	2	0.08	8.91	0.47	RNA-binding motif, single-stranded-interacting protein 1 OS=Homo sapiens GN=RBMS1 PE=1 SV=3	0	0	0	0	0	0	0	0	0	0	0	0	0	0	0	Yes	No	-173
RBMS2_HUMAN	42	2	SwissProt	131	43931	4	4	2	2	1	1	0.06	9.15	0.34	RNA-binding motif, single-stranded-interacting protein 2 OS=Homo sapiens GN=RBMS2 PE=1 SV=1	0	0	0	0	0	0	0	0	0	0	0	0	0	0	0	Yes	No	-131
RFA2_HUMAN	9	1	SwissProt	651	29228	30	30	12	12	12	12	0.52	5.75	14.7	Replication protein A 32 kDa subunit OS=Homo sapiens GN=RPA2 PE=1 SV=1	22	1	SwissProt	279	29228	14	14	8	8	8	8	0.49	5.75	3.92	Replication protein A 32 kDa subunit OS=Homo sapiens GN=RPA2 PE=1 SV=1	Yes	Yes	-372
RL10A_HUMAN	75	1	SwissProt	73	24816	4	4	4	4	4	4	0.15	9.94	0.97	60S ribosomal protein L10a OS=Homo sapiens GN=RPL10A PE=1 SV=2	79	1	SwissProt	60	24816	2	2	2	2	2	2	0.07	9.94	0.4	60S ribosomal protein L10a OS=Homo sapiens GN=RPL10A PE=1 SV=2	Yes	Yes	-13
RL11_HUMAN	94	1	SwissProt	46	20240	2	2	2	2	2	2	0.13	9.64	0.52	60S ribosomal protein L11 OS=Homo sapiens GN=RPL11 PE=1 SV=2	66	1	SwissProt	82	20240	2	2	2	2	2	2	0.13	9.64	0.52	60S ribosomal protein L11 OS=Homo sapiens GN=RPL11 PE=1 SV=2	No	Yes	36
RL13_HUMAN	14	1	SwissProt	439	24247	18	18	11	11	11	11	0.4	11.65	8.64	60S ribosomal protein L13 OS=Homo sapiens GN=RPL13 PE=1 SV=4	13	1	SwissProt	416	24247	17	17	14	14	14	14	0.51	11.65	12.66	60S ribosomal protein L13 OS=Homo sapiens GN=RPL13 PE=1 SV=4	Yes	Yes	-23
RL14_HUMAN	62	1	SwissProt	92	23417	4	4	3	3	3	3	0.14	10.94	0.72	60S ribosomal protein L14 OS=Homo sapiens GN=RPL14 PE=1 SV=4	100	1	SwissProt	40	23417	2	2	2	2	2	2	0.09	10.94	0.43	60S ribosomal protein L14 OS=Homo sapiens GN=RPL14 PE=1 SV=4	Yes	No	-52
RL19_HUMAN	77	1	SwissProt	64	23451	3	3	3	3	3	3	0.12	11.48	0.72	60S ribosomal protein L19 OS=Homo sapiens GN=RPL19 PE=1 SV=1	151	1	SwissProt	21	23451	1	1	1	1	1	1	0.04	11.48	0.2	60S ribosomal protein L19 OS=Homo sapiens GN=RPL19 PE=1 SV=1	Yes	No	-43
RL7_HUMAN	53	1	SwissProt	117	29207	5	5	4	4	4	4	0.23	10.66	0.79	60S ribosomal protein L7 OS=Homo sapiens GN=RPL7 PE=1 SV=1	56	1	SwissProt	117	29207	6	6	5	5	5	5	0.21	10.66	1.06	60S ribosomal protein L7 OS=Homo sapiens GN=RPL7 PE=1 SV=1	Yes	Yes	0
RL7A_HUMAN	36	1	SwissProt	207	29977	10	10	10	10	10	10	0.29	10.61	3.1	60S ribosomal protein L7a OS=Homo sapiens GN=RPL7A PE=1 SV=2	43	1	SwissProt	157	29977	6	6	6	6	6	6	0.19	10.61	1.33	60S ribosomal protein L7a OS=Homo sapiens GN=RPL7A PE=1 SV=2	Yes	Yes	-50
RL7L_HUMAN	70	1	SwissProt	76	28643	2	2	2	2	2	2	0.1	10.51	0.34	60S ribosomal protein L7-like 1 OS=Homo sapiens GN=RPL7L1 PE=1 SV=1	0	0	0	0	0	0	0	0	0	0	0	0	0	0	0	Yes	No	-76
RL8_HUMAN	12	1	SwissProt	447	28007	19	19	15	15	15	15	0.37	11.03	8.65	60S ribosomal protein L8 OS=Homo sapiens GN=RPL8 PE=1 SV=2	14	1	SwissProt	382	28007	16	16	14	14	14	14	0.37	11.03	7.3	60S ribosomal protein L8 OS=Homo sapiens GN=RPL8 PE=1 SV=2	Yes	Yes	-65
RL9_HUMAN	37	1	SwissProt	201	21850	10	10	8	8	8	8	0.36	9.96	3.66	60S ribosomal protein L9 OS=Homo sapiens GN=RPL9 PE=1 SV=1	42	1	SwissProt	164	21850	7	7	6	6	6	6	0.28	9.96	2.17	60S ribosomal protein L9 OS=Homo sapiens GN=RPL9 PE=1 SV=1	Yes	Yes	-37
RLA0_HUMAN	51	1	SwissProt	119	34252	4	4	4	4	4	4	0.21	5.71	0.64	60S acidic ribosomal protein P0 OS=Homo sapiens GN=RPLP0 PE=1 SV=1	45	1	SwissProt	155	34252	4	4	4	4	4	4	0.21	5.71	0.64	60S acidic ribosomal protein P0 OS=Homo sapiens GN=RPLP0 PE=1 SV=1	Yes	Yes	36
RM04_HUMAN	86	1	SwissProt	52	34897	2	2	2	2	2	2	0.11	9.73	0.28	39S ribosomal protein L4, mitochondrial OS=Homo sapiens GN=MRPL4 PE=1 SV=1	99	1	SwissProt	41	34897	2	2	2	2	2	2	0.11	9.73	0.28	39S ribosomal protein L4, mitochondrial OS=Homo sapiens GN=MRPL4 PE=1 SV=1	Yes	No	-11
RM19_HUMAN	67	1	SwissProt	83	33514	2	2	2	2	2	2	0.08	9.55	0.29	39S ribosomal protein L19, mitochondrial OS=Homo sapiens GN=MRPL19 PE=1 SV=2	95	1	SwissProt	46	33514	1	1	1	1	1	1	0.03	9.55	0.13	39S ribosomal protein L19, mitochondrial OS=Homo sapiens GN=MRPL19 PE=1 SV=2	Yes	No	-37
RM28_HUMAN	89	1	SwissProt	51	30138	2	2	1	1	1	1	0.09	8.34	0.15	39S ribosomal protein L28, mitochondrial OS=Homo sapiens GN=MRPL28 PE=1 SV=4	157	1	SwissProt	20	30138	1	1	1	1	1	1	0.09	8.34	0.15	39S ribosomal protein L28, mitochondrial OS=Homo sapiens GN=MRPL28 PE=1 SV=4	Yes	No	-31
RM46_HUMAN	87	1	SwissProt	52	31685	2	2	2	2	2	2	0.06	6.56	0.31	39S ribosomal protein L46, mitochondrial OS=Homo sapiens GN=MRPL46 PE=1 SV=1	139	1	SwissProt	24	31685	2	2	2	2	2	2	0.06	6.56	0.31	39S ribosomal protein L46, mitochondrial OS=Homo sapiens GN=MRPL46 PE=1 SV=1	Yes	No	-28
ROA0_HUMAN	8	3	SwissProt	282	30822	12	12	10	10	10	10	0.35	9.34	2.94	Heterogeneous nuclear ribonucleoprotein A0 OS=Homo sapiens GN=HNRNPA0 PE=1 SV=1	10	2	SwissProt	487	30822	18	18	12	12	12	12	0.36	9.34	4.19	Heterogeneous nuclear ribonucleoprotein A0 OS=Homo sapiens GN=HNRNPA0 PE=1 SV=1	Yes	Yes	205
ROA1_HUMAN	8	1	SwissProt	813	38723	33	33	17	17	17	17	0.52	9.17	7.03	Heterogeneous nuclear ribonucleoprotein A1 OS=Homo sapiens GN=HNRNPA1 PE=1 SV=5	10	1	SwissProt	547	38723	25	25	16	16	16	16	0.46	9.17	5.45	Heterogeneous nuclear ribonucleoprotein A1 OS=Homo sapiens GN=HNRNPA1 PE=1 SV=5	Yes	Yes	-266
ROA2_HUMAN	8	2	SwissProt	295	37407	14	14	11	11	11	11	0.35	8.97	3.37	Heterogeneous nuclear ribonucleoproteins A2/B1 OS=Homo sapiens GN=HNRNPA2B1 PE=1 SV=2	10	3	SwissProt	241	37407	11	11	8	8	8	8	0.2	8.97	2.11	Heterogeneous nuclear ribonucleoproteins A2/B1 OS=Homo sapiens GN=HNRNPA2B1 PE=1 SV=2	Yes	Yes	-54
RS2_HUMAN	10	1	SwissProt	538	31305	24	24	16	16	16	16	0.47	10.25	8.97	40S ribosomal protein S2 OS=Homo sapiens GN=RPS2 PE=1 SV=2	12	1	SwissProt	424	31305	17	17	11	11	11	11	0.34	10.25	3.43	40S ribosomal protein S2 OS=Homo sapiens GN=RPS2 PE=1 SV=2	Yes	Yes	-114
RS3_HUMAN	1	1	SwissProt	2079	26671	74	74	32	32	32	32	0.88	9.68	484.22	40S ribosomal protein S3 OS=Homo sapiens GN=RPS3 PE=1 SV=2	1	1	SwissProt	1801	26671	68	68	31	31	31	31	0.86	9.68	256.31	40S ribosomal protein S3 OS=Homo sapiens GN=RPS3 PE=1 SV=2	Yes	Yes	-278
RS3A_HUMAN	6	1	SwissProt	963	29926	48	48	25	25	25	25	0.56	9.75	68.17	40S ribosomal protein S3a OS=Homo sapiens GN=RPS3A PE=1 SV=2	7	1	SwissProt	807	29926	38	38	21	21	21	21	0.58	9.75	24.74	40S ribosomal protein S3a OS=Homo sapiens GN=RPS3A PE=1 SV=2	Yes	Yes	-156
RS4X_HUMAN	4	1	SwissProt	1243	29579	67	67	30	30	21	21	0.71	10.16	129.66	40S ribosomal protein S4, X isoform OS=Homo sapiens GN=RPS4X PE=1 SV=2	4	1	SwissProt	1087	29579	51	51	28	28	28	28	0.77	10.16	72.65	40S ribosomal protein S4, X isoform OS=Homo sapiens GN=RPS4X PE=1 SV=2	Yes	Yes	-156
RS4Y1_HUMAN	4	2	SwissProt	442	29437	21	21	10	10	1	1	0.27	10.25	3.21	40S ribosomal protein S4, Y isoform 1 OS=Homo sapiens GN=RPS4Y1 PE=1 SV=2	0	0	0	0	0	0	0	0	0	0	0	0	0	0	0	Yes	No	-442
RS5_HUMAN	82	1	SwissProt	58	22862	2	2	2	2	2	2	0.09	9.73	0.45	40S ribosomal protein S5 OS=Homo sapiens GN=RPS5 PE=1 SV=4	169	1	SwissProt	17	22862	1	1	1	1	1	1	0.04	9.73	0.2	40S ribosomal protein S5 OS=Homo sapiens GN=RPS5 PE=1 SV=4	Yes	No	-41
RS6_HUMAN	15	1	SwissProt	394	28663	23	23	15	15	15	15	0.46	10.85	11.31	40S ribosomal protein S6 OS=Homo sapiens GN=RPS6 PE=1 SV=1	16	1	SwissProt	339	28663	17	17	11	11	11	11	0.33	10.85	6.91	40S ribosomal protein S6 OS=Homo sapiens GN=RPS6 PE=1 SV=1	Yes	Yes	-55
RS7_HUMAN	76	1	SwissProt	68	22113	5	5	5	5	5	5	0.28	10.09	1.59	40S ribosomal protein S7 OS=Homo sapiens GN=RPS7 PE=1 SV=1	90	1	SwissProt	51	22113	4	4	4	4	4	4	0.2	10.09	1.14	40S ribosomal protein S7 OS=Homo sapiens GN=RPS7 PE=1 SV=1	Yes	Yes	-17
RS8_HUMAN	19	1	SwissProt	334	24190	11	11	9	9	9	9	0.33	10.32	3.8	40S ribosomal protein S8 OS=Homo sapiens GN=RPS8 PE=1 SV=2	37	1	SwissProt	187	24190	9	9	7	7	7	7	0.32	10.32	2.39	40S ribosomal protein S8 OS=Homo sapiens GN=RPS8 PE=1 SV=2	Yes	Yes	-147
RS9_HUMAN	22	1	SwissProt	299	22578	17	17	13	13	13	13	0.49	10.66	12.69	40S ribosomal protein S9 OS=Homo sapiens GN=RPS9 PE=1 SV=3	36	1	SwissProt	188	22578	15	15	13	13	13	13	0.52	10.66	12.69	40S ribosomal protein S9 OS=Homo sapiens GN=RPS9 PE=1 SV=3	Yes	Yes	-111
RSMB_HUMAN	65	1	SwissProt	84	24594	3	3	3	3	3	3	0.15	11.2	0.67	Small nuclear ribonucleoprotein-associated proteins B and B' OS=Homo sapiens GN=SNRPB PE=1 SV=2	81	1	SwissProt	59	24594	2	2	2	2	2	2	0.06	11.2	0.41	Small nuclear ribonucleoprotein-associated proteins B and B' OS=Homo sapiens GN=SNRPB PE=1 SV=2	Yes	Yes	-25
SFXN1_HUMAN	40	1	SwissProt	176	35596	9	9	9	9	9	9	0.36	9.22	1.92	Sideroflexin-1 OS=Homo sapiens GN=SFXN1 PE=1 SV=4	31	1	SwissProt	214	35596	12	12	10	10	10	10	0.35	9.22	2.7	Sideroflexin-1 OS=Homo sapiens GN=SFXN1 PE=1 SV=4	Yes	Yes	38
SFXN3_HUMAN	40	2	SwissProt	52	35481	2	2	2	2	2	2	0.06	9.26	0.27	Sideroflexin-3 OS=Homo sapiens GN=SFXN3 PE=1 SV=3	31	2	SwissProt	84	35481	3	3	3	3	3	3	0.1	9.26	0.43	Sideroflexin-3 OS=Homo sapiens GN=SFXN3 PE=1 SV=3	Yes	Yes	32
SOX15_HUMAN	45	1	SwissProt	154	25236	9	9	4	4	4	4	0.35	9.78	1.31	Protein SOX-15 OS=Homo sapiens GN=SOX15 PE=1 SV=1	107	1	SwissProt	38	25236	3	3	3	3	3	3	0.31	9.78	0.65	Protein SOX-15 OS=Homo sapiens GN=SOX15 PE=1 SV=1	Yes	No	-116
SPTN4_HUMAN	23	3	SwissProt	53	288808	2	2	2	2	1	1	0.01	5.72	0.03	Spectrin beta chain, non-erythrocytic 4 OS=Homo sapiens GN=SPTBN4 PE=1 SV=2	18	3	SwissProt	44	288808	2	2	2	2	1	1	0.01	5.72	0.03	Spectrin beta chain, non-erythrocytic 4 OS=Homo sapiens GN=SPTBN4 PE=1 SV=2	Yes	No	-9
SRSF5_HUMAN	0	0	0	0	0	0	0	0	0	0	0	0	0	0	0	70	1	SwissProt	74	31245	2	2	2	2	2	2	0.06	11.59	0.31	Serine/arginine-rich splicing factor 5 OS=Homo sapiens GN=SRSF5 PE=1 SV=1	No	Yes	74
SRSF7_HUMAN	39	1	SwissProt	182	27350	11	11	8	8	8	8	0.31	11.83	3.03	Serine/arginine-rich splicing factor 7 OS=Homo sapiens GN=SRSF7 PE=1 SV=1	39	1	SwissProt	175	27350	9	9	7	7	7	7	0.23	11.83	2.45	Serine/arginine-rich splicing factor 7 OS=Homo sapiens GN=SRSF7 PE=1 SV=1	Yes	Yes	-7
TADBP_HUMAN	84	1	SwissProt	57	44711	2	2	2	2	2	2	0.05	5.85	0.21	TAR DNA-binding protein 43 OS=Homo sapiens GN=TARDBP PE=1 SV=1	116	1	SwissProt	34	44711	2	2	2	2	2	2	0.05	5.85	0.21	TAR DNA-binding protein 43 OS=Homo sapiens GN=TARDBP PE=1 SV=1	Yes	No	-23
TB182_HUMAN	69	1	SwissProt	78	181685	2	2	2	2	2	2	0.01	4.77	0.05	182 kDa tankyrase-1-binding protein OS=Homo sapiens GN=TNKS1BP1 PE=1 SV=4	59	1	SwissProt	103	181685	2	2	2	2	2	2	0.01	4.77	0.05	182 kDa tankyrase-1-binding protein OS=Homo sapiens GN=TNKS1BP1 PE=1 SV=4	Yes	Yes	25
TBA1A_HUMAN	101	1	SwissProt	43	50104	4	4	3	3	1	1	0.11	4.94	0.29	Tubulin alpha-1A chain OS=Homo sapiens GN=TUBA1A PE=1 SV=1	50	1	SwissProt	135	50104	6	6	5	5	3	3	0.16	4.94	0.53	Tubulin alpha-1A chain OS=Homo sapiens GN=TUBA1A PE=1 SV=1	No	Yes	92
TBB3_HUMAN	0	0	0	0	0	0	0	0	0	0	0	0	0	0	0	11	3	SwissProt	261	50400	14	14	8	8	0	0	0.19	4.83	1.53	Tubulin beta-3 chain OS=Homo sapiens GN=TUBB3 PE=1 SV=2	No	Yes	261
TBB4B_HUMAN	13	2	SwissProt	357	49799	17	17	12	12	2	2	0.33	4.79	2.31	Tubulin beta-4B chain OS=Homo sapiens GN=TUBB4B PE=1 SV=1	11	2	SwissProt	380	49799	19	19	12	12	2	2	0.33	4.79	2.6	Tubulin beta-4B chain OS=Homo sapiens GN=TUBB4B PE=1 SV=1	Yes	Yes	23
TBB5_HUMAN	13	1	SwissProt	441	49639	19	19	13	13	3	3	0.37	4.78	2.95	Tubulin beta chain OS=Homo sapiens GN=TUBB PE=1 SV=2	11	1	SwissProt	438	49639	22	22	13	13	2	2	0.36	4.78	3.3	Tubulin beta chain OS=Homo sapiens GN=TUBB PE=1 SV=2	Yes	Yes	-3
TBB6_HUMAN	13	3	SwissProt	158	49825	10	10	5	5	1	1	0.14	4.77	0.82	Tubulin beta-6 chain OS=Homo sapiens GN=TUBB6 PE=1 SV=1	11	4	SwissProt	223	49825	12	12	6	6	1	1	0.13	4.77	0.98	Tubulin beta-6 chain OS=Homo sapiens GN=TUBB6 PE=1 SV=1	Yes	Yes	65
TFAM_HUMAN	24	1	SwissProt	277	29078	15	15	10	10	10	10	0.33	9.74	3.95	Transcription factor A, mitochondrial OS=Homo sapiens GN=TFAM PE=1 SV=1	61	1	SwissProt	95	29078	7	7	7	7	7	7	0.24	9.74	1.77	Transcription factor A, mitochondrial OS=Homo sapiens GN=TFAM PE=1 SV=1	Yes	Yes	-182
THOC4_HUMAN	28	1	SwissProt	258	26872	10	10	5	5	5	5	0.27	11.15	2.01	THO complex subunit 4 OS=Homo sapiens GN=ALYREF PE=1 SV=3	15	1	SwissProt	349	26872	10	10	6	6	6	6	0.33	11.15	2.52	THO complex subunit 4 OS=Homo sapiens GN=ALYREF PE=1 SV=3	Yes	Yes	91
TPM1_HUMAN	0	0	0	0	0	0	0	0	0	0	0	0	0	0	0	9	3	SwissProt	341	32689	15	15	10	10	1	1	0.18	4.69	2.66	Tropomyosin alpha-1 chain OS=Homo sapiens GN=TPM1 PE=1 SV=2	No	Yes	341
TPM3_HUMAN	11	2	SwissProt	463	32930	23	23	16	16	6	6	0.35	4.68	6.82	Tropomyosin alpha-3 chain OS=Homo sapiens GN=TPM3 PE=1 SV=2	9	2	SwissProt	514	32930	26	26	17	17	6	6	0.36	4.68	7.89	Tropomyosin alpha-3 chain OS=Homo sapiens GN=TPM3 PE=1 SV=2	Yes	Yes	51
TPM4_HUMAN	11	1	SwissProt	497	28504	24	24	16	16	6	6	0.42	4.67	9.72	Tropomyosin alpha-4 chain OS=Homo sapiens GN=TPM4 PE=1 SV=3	9	1	SwissProt	549	28504	27	27	18	18	7	7	0.42	4.67	13.42	Tropomyosin alpha-4 chain OS=Homo sapiens GN=TPM4 PE=1 SV=3	Yes	Yes	52
TWF1_HUMAN	90	1	SwissProt	50	40258	2	2	2	2	2	2	0.04	6.48	0.23	Twinfilin-1 OS=Homo sapiens GN=TWF1 PE=1 SV=3	55	1	SwissProt	120	40258	5	5	5	5	5	5	0.17	6.48	0.69	Twinfilin-1 OS=Homo sapiens GN=TWF1 PE=1 SV=3	No	Yes	70
TXTP_HUMAN	66	1	SwissProt	84	33991	3	3	3	3	3	3	0.09	9.91	0.45	Tricarboxylate transport protein, mitochondrial OS=Homo sapiens GN=SLC25A1 PE=1 SV=2	72	1	SwissProt	74	33991	2	2	2	2	2	2	0.06	9.91	0.28	Tricarboxylate transport protein, mitochondrial OS=Homo sapiens GN=SLC25A1 PE=1 SV=2	Yes	Yes	-10
VAPA_HUMAN	61	1	SwissProt	94	27875	4	4	4	4	4	4	0.14	8.8	0.83	Vesicle-associated membrane protein-associated protein A OS=Homo sapiens GN=VAPA PE=1 SV=3	58	1	SwissProt	105	27875	5	5	5	5	5	5	0.17	8.8	1.14	Vesicle-associated membrane protein-associated protein A OS=Homo sapiens GN=VAPA PE=1 SV=3	Yes	Yes	11
VDAC1_HUMAN	30	1	SwissProt	240	30754	12	12	11	11	11	11	0.54	8.62	3.55	Voltage-dependent anion-selective channel protein 1 OS=Homo sapiens GN=VDAC1 PE=1 SV=2	17	1	SwissProt	337	30754	15	15	13	13	13	13	0.58	8.62	4.99	Voltage-dependent anion-selective channel protein 1 OS=Homo sapiens GN=VDAC1 PE=1 SV=2	Yes	Yes	97
VDAC2_HUMAN	60	1	SwissProt	95	31547	3	3	3	3	3	3	0.14	7.49	0.5	Voltage-dependent anion-selective channel protein 2 OS=Homo sapiens GN=VDAC2 PE=1 SV=2	40	1	SwissProt	173	31547	7	7	7	7	7	7	0.32	7.49	1.56	Voltage-dependent anion-selective channel protein 2 OS=Homo sapiens GN=VDAC2 PE=1 SV=2	Yes	Yes	78
VDAC3_HUMAN	137	1	SwissProt	28	30639	1	1	1	1	1	1	0.04	8.85	0.15	Voltage-dependent anion-selective channel protein 3 OS=Homo sapiens GN=VDAC3 PE=1 SV=1	17	2	SwissProt	63	30639	2	2	2	2	2	2	0.07	8.85	0.32	Voltage-dependent anion-selective channel protein 3 OS=Homo sapiens GN=VDAC3 PE=1 SV=1	No	Yes	35
XRCC5_HUMAN	58	1	SwissProt	100	82652	5	5	5	5	5	5	0.09	5.55	0.29	X-ray repair cross-complementing protein 5 OS=Homo sapiens GN=XRCC5 PE=1 SV=3	68	1	SwissProt	75	82652	3	3	3	3	3	3	0.06	5.55	0.17	X-ray repair cross-complementing protein 5 OS=Homo sapiens GN=XRCC5 PE=1 SV=3	Yes	Yes	-25
XRCC6_HUMAN	18	1	SwissProt	346	69799	17	17	12	12	12	12	0.26	6.23	1.21	X-ray repair cross-complementing protein 6 OS=Homo sapiens GN=XRCC6 PE=1 SV=2	35	1	SwissProt	190	69799	10	10	9	9	9	9	0.19	6.23	0.73	X-ray repair cross-complementing protein 6 OS=Homo sapiens GN=XRCC6 PE=1 SV=2	Yes	Yes	-156
YBOX1_HUMAN	103	1	SwissProt	43	35903	3	3	3	3	3	3	0.1	9.87	0.43	Nuclease-sensitive element-binding protein 1 OS=Homo sapiens GN=YBX1 PE=1 SV=3	57	1	SwissProt	116	35903	6	6	6	6	6	6	0.36	9.87	1.03	Nuclease-sensitive element-binding protein 1 OS=Homo sapiens GN=YBX1 PE=1 SV=3	No	Yes	73
ZN185_HUMAN	46	1	SwissProt	141	73480	8	8	8	8	8	8	0.11	6.68	0.5	Zinc finger protein 185 OS=Homo sapiens GN=ZNF185 PE=1 SV=3	34	1	SwissProt	193	73480	9	9	8	8	8	8	0.11	6.68	0.59	Zinc finger protein 185 OS=Homo sapiens GN=ZNF185 PE=1 SV=3	Yes	Yes	52

## Sheet: S2vsC2 (S2 Increased)
Accession	Family.Control.2	Member.Control.2	Database.Control.2	Score.Control.2	Mass.Control.2	Num. of matches.Control.2	Num. of significant matches.Control.2	Num. of sequences.Control.2	Num. of significant sequences.Control.2	Num. of unique sequences.Control.2	Num. of significant unique sequences.Control.2	Sequence coverage.Control.2	pI.Control.2	emPAI.Control.2	Description.Control.2	Family.Sample.2	Member.Sample.2	Database.Sample.2	Score.Sample.2	Mass.Sample.2	Num. of matches.Sample.2	Num. of significant matches.Sample.2	Num. of sequences.Sample.2	Num. of significant sequences.Sample.2	Num. of unique sequences.Sample.2	Num. of significant unique sequences.Sample.2	Sequence coverage.Sample.2	pI.Sample.2	emPAI.Sample.2	Description.Sample.2	Ctr2.50co	Sam2.50co	d.S2vsC2 (For Sorting Only)
RBM14_HUMAN	128	1	SwissProt	31	69449	3	3	3	3	3	3	0.06	9.68	0.2	RNA-binding protein 14 OS=Homo sapiens GN=RBM14 PE=1 SV=2	8	1	SwissProt	699	69449	27	27	16	16	16	16	0.2	9.68	2.21	RNA-binding protein 14 OS=Homo sapiens GN=RBM14 PE=1 SV=2	No	Yes	668
ACTBL_HUMAN	0	0	0	0	0	0	0	0	0	0	0	0	0	0	0	2	3	SwissProt	641	41976	31	31	10	10	2	2	0.21	5.39	3.57	Beta-actin-like protein 2 OS=Homo sapiens GN=ACTBL2 PE=1 SV=2	No	Yes	641
TPM1_HUMAN	0	0	0	0	0	0	0	0	0	0	0	0	0	0	0	9	3	SwissProt	341	32689	15	15	10	10	1	1	0.18	4.69	2.66	Tropomyosin alpha-1 chain OS=Homo sapiens GN=TPM1 PE=1 SV=2	No	Yes	341
TBB3_HUMAN	0	0	0	0	0	0	0	0	0	0	0	0	0	0	0	11	3	SwissProt	261	50400	14	14	8	8	0	0	0.19	4.83	1.53	Tubulin beta-3 chain OS=Homo sapiens GN=TUBB3 PE=1 SV=2	No	Yes	261
ROA0_HUMAN	8	3	SwissProt	282	30822	12	12	10	10	10	10	0.35	9.34	2.94	Heterogeneous nuclear ribonucleoprotein A0 OS=Homo sapiens GN=HNRNPA0 PE=1 SV=1	10	2	SwissProt	487	30822	18	18	12	12	12	12	0.36	9.34	4.19	Heterogeneous nuclear ribonucleoprotein A0 OS=Homo sapiens GN=HNRNPA0 PE=1 SV=1	Yes	Yes	205
K1C14_HUMAN	0	0	0	0	0	0	0	0	0	0	0	0	0	0	0	25	3	SwissProt	172	51529	9	9	8	8	4	4	0.21	5.09	0.94	Keratin, type I cytoskeletal 14 OS=Homo sapiens GN=KRT14 PE=1 SV=4	No	Yes	172
EFHD2_HUMAN	3	1	SwissProt	1315	26680	59	59	27	27	27	27	0.66	5.15	158.9	EF-hand domain-containing protein D2 OS=Homo sapiens GN=EFHD2 PE=1 SV=1	3	1	SwissProt	1481	26680	62	62	29	29	29	29	0.67	5.15	158.9	EF-hand domain-containing protein D2 OS=Homo sapiens GN=EFHD2 PE=1 SV=1	Yes	Yes	166
ACTB_HUMAN	2	1	SwissProt	1588	41710	67	67	25	25	7	7	0.61	5.29	30.89	Actin, cytoplasmic 1 OS=Homo sapiens GN=ACTB PE=1 SV=1	2	1	SwissProt	1728	41710	65	65	22	22	7	7	0.56	5.29	22.49	Actin, cytoplasmic 1 OS=Homo sapiens GN=ACTB PE=1 SV=1	Yes	Yes	140
1433T_HUMAN	0	0	0	0	0	0	0	0	0	0	0	0	0	0	0	29	2	SwissProt	137	27747	4	4	4	4	1	1	0.15	4.68	0.84	14-3-3 protein theta OS=Homo sapiens GN=YWHAQ PE=1 SV=1	No	Yes	137
VDAC1_HUMAN	30	1	SwissProt	240	30754	12	12	11	11	11	11	0.54	8.62	3.55	Voltage-dependent anion-selective channel protein 1 OS=Homo sapiens GN=VDAC1 PE=1 SV=2	17	1	SwissProt	337	30754	15	15	13	13	13	13	0.58	8.62	4.99	Voltage-dependent anion-selective channel protein 1 OS=Homo sapiens GN=VDAC1 PE=1 SV=2	Yes	Yes	97
1433S_HUMAN	48	1	SwissProt	132	27757	7	7	6	6	5	5	0.3	4.68	1.49	14-3-3 protein sigma OS=Homo sapiens GN=SFN PE=1 SV=1	29	1	SwissProt	226	27757	11	11	8	8	6	6	0.36	4.68	2.38	14-3-3 protein sigma OS=Homo sapiens GN=SFN PE=1 SV=1	Yes	Yes	94
TBA1A_HUMAN	101	1	SwissProt	43	50104	4	4	3	3	1	1	0.11	4.94	0.29	Tubulin alpha-1A chain OS=Homo sapiens GN=TUBA1A PE=1 SV=1	50	1	SwissProt	135	50104	6	6	5	5	3	3	0.16	4.94	0.53	Tubulin alpha-1A chain OS=Homo sapiens GN=TUBA1A PE=1 SV=1	No	Yes	92
THOC4_HUMAN	28	1	SwissProt	258	26872	10	10	5	5	5	5	0.27	11.15	2.01	THO complex subunit 4 OS=Homo sapiens GN=ALYREF PE=1 SV=3	15	1	SwissProt	349	26872	10	10	6	6	6	6	0.33	11.15	2.52	THO complex subunit 4 OS=Homo sapiens GN=ALYREF PE=1 SV=3	Yes	Yes	91
K1C19_HUMAN	21	2	SwissProt	178	44079	9	9	7	7	5	5	0.17	5.04	0.96	Keratin, type I cytoskeletal 19 OS=Homo sapiens GN=KRT19 PE=1 SV=4	25	1	SwissProt	263	44079	9	9	8	8	5	5	0.19	5.04	1.16	Keratin, type I cytoskeletal 19 OS=Homo sapiens GN=KRT19 PE=1 SV=4	Yes	Yes	85
ANXA5_HUMAN	204	1	SwissProt	15	35914	1	1	1	1	1	1	0.05	4.94	0.13	Annexin A5 OS=Homo sapiens GN=ANXA5 PE=1 SV=2	62	1	SwissProt	94	35914	5	5	5	5	5	5	0.22	4.94	0.8	Annexin A5 OS=Homo sapiens GN=ANXA5 PE=1 SV=2	No	Yes	79
VDAC2_HUMAN	60	1	SwissProt	95	31547	3	3	3	3	3	3	0.14	7.49	0.5	Voltage-dependent anion-selective channel protein 2 OS=Homo sapiens GN=VDAC2 PE=1 SV=2	40	1	SwissProt	173	31547	7	7	7	7	7	7	0.32	7.49	1.56	Voltage-dependent anion-selective channel protein 2 OS=Homo sapiens GN=VDAC2 PE=1 SV=2	Yes	Yes	78
SRSF5_HUMAN	0	0	0	0	0	0	0	0	0	0	0	0	0	0	0	70	1	SwissProt	74	31245	2	2	2	2	2	2	0.06	11.59	0.31	Serine/arginine-rich splicing factor 5 OS=Homo sapiens GN=SRSF5 PE=1 SV=1	No	Yes	74
YBOX1_HUMAN	103	1	SwissProt	43	35903	3	3	3	3	3	3	0.1	9.87	0.43	Nuclease-sensitive element-binding protein 1 OS=Homo sapiens GN=YBX1 PE=1 SV=3	57	1	SwissProt	116	35903	6	6	6	6	6	6	0.36	9.87	1.03	Nuclease-sensitive element-binding protein 1 OS=Homo sapiens GN=YBX1 PE=1 SV=3	No	Yes	73
EF1A1_HUMAN	80	1	SwissProt	61	50109	4	4	3	3	3	3	0.1	9.1	0.41	Elongation factor 1-alpha 1 OS=Homo sapiens GN=EEF1A1 PE=1 SV=1	53	1	SwissProt	132	50109	6	6	4	4	4	4	0.12	9.1	0.53	Elongation factor 1-alpha 1 OS=Homo sapiens GN=EEF1A1 PE=1 SV=1	Yes	Yes	71
TWF1_HUMAN	90	1	SwissProt	50	40258	2	2	2	2	2	2	0.04	6.48	0.23	Twinfilin-1 OS=Homo sapiens GN=TWF1 PE=1 SV=3	55	1	SwissProt	120	40258	5	5	5	5	5	5	0.17	6.48	0.69	Twinfilin-1 OS=Homo sapiens GN=TWF1 PE=1 SV=3	No	Yes	70
DREB_HUMAN	64	1	SwissProt	89	71385	4	4	3	3	3	3	0.06	4.41	0.2	Drebrin OS=Homo sapiens GN=DBN1 PE=1 SV=4	44	1	SwissProt	156	71385	7	7	6	6	6	6	0.14	4.41	0.43	Drebrin OS=Homo sapiens GN=DBN1 PE=1 SV=4	Yes	Yes	67
TBB6_HUMAN	13	3	SwissProt	158	49825	10	10	5	5	1	1	0.14	4.77	0.82	Tubulin beta-6 chain OS=Homo sapiens GN=TUBB6 PE=1 SV=1	11	4	SwissProt	223	49825	12	12	6	6	1	1	0.13	4.77	0.98	Tubulin beta-6 chain OS=Homo sapiens GN=TUBB6 PE=1 SV=1	Yes	Yes	65
ACTN4_HUMAN	23	2	SwissProt	262	104788	10	10	8	8	3	3	0.11	5.27	0.39	Alpha-actinin-4 OS=Homo sapiens GN=ACTN4 PE=1 SV=2	18	2	SwissProt	321	104788	14	14	12	12	7	7	0.16	5.27	0.63	Alpha-actinin-4 OS=Homo sapiens GN=ACTN4 PE=1 SV=2	Yes	Yes	59
ANXA2_HUMAN	7	1	SwissProt	818	38580	41	41	30	30	30	30	0.67	7.57	32.71	Annexin A2 OS=Homo sapiens GN=ANXA2 PE=1 SV=2	6	1	SwissProt	874	38580	39	39	26	26	26	26	0.56	7.57	20.72	Annexin A2 OS=Homo sapiens GN=ANXA2 PE=1 SV=2	Yes	Yes	56
KBTB3_HUMAN	0	0	0	0	0	0	0	0	0	0	0	0	0	0	0	86	1	SwissProt	56	69350	2	2	1	1	1	1	0.01	5.22	0.06	Kelch repeat and BTB domain-containing protein 3 OS=Homo sapiens GN=KBTBD3 PE=2 SV=2	No	Yes	56
ACTN1_HUMAN	23	1	SwissProt	280	102993	14	14	11	11	7	7	0.17	5.25	0.58	Alpha-actinin-1 OS=Homo sapiens GN=ACTN1 PE=1 SV=2	18	1	SwissProt	334	102993	15	15	13	13	9	9	0.18	5.25	0.72	Alpha-actinin-1 OS=Homo sapiens GN=ACTN1 PE=1 SV=2	Yes	Yes	54
PHB_HUMAN	25	1	SwissProt	276	29786	11	11	9	9	9	9	0.42	5.57	2.6	Prohibitin OS=Homo sapiens GN=PHB PE=1 SV=1	19	1	SwissProt	329	29786	15	15	12	12	12	12	0.53	5.57	4.51	Prohibitin OS=Homo sapiens GN=PHB PE=1 SV=1	Yes	Yes	53
1433Z_HUMAN	48	3	SwissProt	56	27728	3	3	3	3	1	1	0.13	4.73	0.58	14-3-3 protein zeta/delta OS=Homo sapiens GN=YWHAZ PE=1 SV=1	29	4	SwissProt	108	27728	4	4	4	4	2	2	0.17	4.73	0.84	14-3-3 protein zeta/delta OS=Homo sapiens GN=YWHAZ PE=1 SV=1	Yes	Yes	52
TPM4_HUMAN	11	1	SwissProt	497	28504	24	24	16	16	6	6	0.42	4.67	9.72	Tropomyosin alpha-4 chain OS=Homo sapiens GN=TPM4 PE=1 SV=3	9	1	SwissProt	549	28504	27	27	18	18	7	7	0.42	4.67	13.42	Tropomyosin alpha-4 chain OS=Homo sapiens GN=TPM4 PE=1 SV=3	Yes	Yes	52
ZN185_HUMAN	46	1	SwissProt	141	73480	8	8	8	8	8	8	0.11	6.68	0.5	Zinc finger protein 185 OS=Homo sapiens GN=ZNF185 PE=1 SV=3	34	1	SwissProt	193	73480	9	9	8	8	8	8	0.11	6.68	0.59	Zinc finger protein 185 OS=Homo sapiens GN=ZNF185 PE=1 SV=3	Yes	Yes	52
TPM3_HUMAN	11	2	SwissProt	463	32930	23	23	16	16	6	6	0.35	4.68	6.82	Tropomyosin alpha-3 chain OS=Homo sapiens GN=TPM3 PE=1 SV=2	9	2	SwissProt	514	32930	26	26	17	17	6	6	0.36	4.68	7.89	Tropomyosin alpha-3 chain OS=Homo sapiens GN=TPM3 PE=1 SV=2	Yes	Yes	51
HNRPD_HUMAN	72	1	SwissProt	74	38410	2	2	2	2	2	2	0.06	7.62	0.25	Heterogeneous nuclear ribonucleoprotein D0 OS=Homo sapiens GN=HNRNPD PE=1 SV=1	54	1	SwissProt	123	38410	6	6	5	5	5	5	0.19	7.62	0.74	Heterogeneous nuclear ribonucleoprotein D0 OS=Homo sapiens GN=HNRNPD PE=1 SV=1	Yes	Yes	49
DIM1_HUMAN	41	1	SwissProt	176	35214	11	11	9	9	9	9	0.3	10.01	2.34	Probable dimethyladenosine transferase OS=Homo sapiens GN=DIMT1 PE=1 SV=1	30	1	SwissProt	224	35214	10	10	9	9	9	9	0.3	10.01	2.34	Probable dimethyladenosine transferase OS=Homo sapiens GN=DIMT1 PE=1 SV=1	Yes	Yes	48
PYC_HUMAN	49	1	SwissProt	126	129551	6	6	6	6	6	6	0.06	6.37	0.22	Pyruvate carboxylase, mitochondrial OS=Homo sapiens GN=PC PE=1 SV=2	41	1	SwissProt	173	129551	5	5	5	5	5	5	0.05	6.37	0.18	Pyruvate carboxylase, mitochondrial OS=Homo sapiens GN=PC PE=1 SV=2	Yes	Yes	47
PDLI4_HUMAN	106	1	SwissProt	38	35376	2	2	2	2	2	2	0.08	8.07	0.27	PDZ and LIM domain protein 4 OS=Homo sapiens GN=PDLIM4 PE=1 SV=2	65	1	SwissProt	83	35376	5	5	5	5	5	5	0.15	8.07	0.82	PDZ and LIM domain protein 4 OS=Homo sapiens GN=PDLIM4 PE=1 SV=2	No	Yes	45
GBB1_HUMAN	98	1	SwissProt	45	37353	1	1	1	1	1	1	0.03	5.6	0.12	Guanine nucleotide-binding protein G(I)/G(S)/G(T) subunit beta-1 OS=Homo sapiens GN=GNB1 PE=1 SV=3	63	1	SwissProt	85	37353	4	4	4	4	4	4	0.11	5.6	0.57	Guanine nucleotide-binding protein G(I)/G(S)/G(T) subunit beta-1 OS=Homo sapiens GN=GNB1 PE=1 SV=3	No	Yes	40
SFXN1_HUMAN	40	1	SwissProt	176	35596	9	9	9	9	9	9	0.36	9.22	1.92	Sideroflexin-1 OS=Homo sapiens GN=SFXN1 PE=1 SV=4	31	1	SwissProt	214	35596	12	12	10	10	10	10	0.35	9.22	2.7	Sideroflexin-1 OS=Homo sapiens GN=SFXN1 PE=1 SV=4	Yes	Yes	38
M2OM_HUMAN	123	1	SwissProt	31	34040	2	2	2	2	2	2	0.12	9.92	0.28	Mitochondrial 2-oxoglutarate/malate carrier protein OS=Homo sapiens GN=SLC25A11 PE=1 SV=3	75	1	SwissProt	68	34040	3	3	2	2	2	2	0.13	9.92	0.28	Mitochondrial 2-oxoglutarate/malate carrier protein OS=Homo sapiens GN=SLC25A11 PE=1 SV=3	No	Yes	37
RACK1_HUMAN	44	1	SwissProt	157	35055	5	5	5	5	5	5	0.19	7.6	0.83	Receptor of activated protein C kinase 1 OS=Homo sapiens GN=RACK1 PE=1 SV=3	33	1	SwissProt	194	35055	8	8	7	7	7	7	0.21	7.6	1.33	Receptor of activated protein C kinase 1 OS=Homo sapiens GN=RACK1 PE=1 SV=3	Yes	Yes	37
RL11_HUMAN	94	1	SwissProt	46	20240	2	2	2	2	2	2	0.13	9.64	0.52	60S ribosomal protein L11 OS=Homo sapiens GN=RPL11 PE=1 SV=2	66	1	SwissProt	82	20240	2	2	2	2	2	2	0.13	9.64	0.52	60S ribosomal protein L11 OS=Homo sapiens GN=RPL11 PE=1 SV=2	No	Yes	36
RLA0_HUMAN	51	1	SwissProt	119	34252	4	4	4	4	4	4	0.21	5.71	0.64	60S acidic ribosomal protein P0 OS=Homo sapiens GN=RPLP0 PE=1 SV=1	45	1	SwissProt	155	34252	4	4	4	4	4	4	0.21	5.71	0.64	60S acidic ribosomal protein P0 OS=Homo sapiens GN=RPLP0 PE=1 SV=1	Yes	Yes	36
VDAC3_HUMAN	137	1	SwissProt	28	30639	1	1	1	1	1	1	0.04	8.85	0.15	Voltage-dependent anion-selective channel protein 3 OS=Homo sapiens GN=VDAC3 PE=1 SV=1	17	2	SwissProt	63	30639	2	2	2	2	2	2	0.07	8.85	0.32	Voltage-dependent anion-selective channel protein 3 OS=Homo sapiens GN=VDAC3 PE=1 SV=1	No	Yes	35
SFXN3_HUMAN	40	2	SwissProt	52	35481	2	2	2	2	2	2	0.06	9.26	0.27	Sideroflexin-3 OS=Homo sapiens GN=SFXN3 PE=1 SV=3	31	2	SwissProt	84	35481	3	3	3	3	3	3	0.1	9.26	0.43	Sideroflexin-3 OS=Homo sapiens GN=SFXN3 PE=1 SV=3	Yes	Yes	32
PP1A_HUMAN	88	2	SwissProt	48	37488	3	3	3	3	2	2	0.13	5.94	0.4	Serine/threonine-protein phosphatase PP1-alpha catalytic subunit OS=Homo sapiens GN=PPP1CA PE=1 SV=1	67	1	SwissProt	79	37488	3	3	3	3	2	2	0.13	5.94	0.4	Serine/threonine-protein phosphatase PP1-alpha catalytic subunit OS=Homo sapiens GN=PPP1CA PE=1 SV=1	No	Yes	31
ATPG_HUMAN	35	1	SwissProt	217	32975	9	9	8	8	8	8	0.31	9.23	1.8	ATP synthase subunit gamma, mitochondrial OS=Homo sapiens GN=ATP5C1 PE=1 SV=1	27	1	SwissProt	247	32975	7	7	7	7	7	7	0.27	9.23	1.46	ATP synthase subunit gamma, mitochondrial OS=Homo sapiens GN=ATP5C1 PE=1 SV=1	Yes	Yes	30
1433B_HUMAN	48	2	SwissProt	83	28065	3	3	3	3	1	1	0.1	4.76	0.57	14-3-3 protein beta/alpha OS=Homo sapiens GN=YWHAB PE=1 SV=3	29	3	SwissProt	110	28065	4	4	4	4	1	1	0.15	4.76	0.83	14-3-3 protein beta/alpha OS=Homo sapiens GN=YWHAB PE=1 SV=3	Yes	Yes	27
ACTC_HUMAN	2	2	SwissProt	991	41992	44	44	19	19	1	1	0.35	5.23	12.93	Actin, alpha cardiac muscle 1 OS=Homo sapiens GN=ACTC1 PE=1 SV=1	2	2	SwissProt	1017	41992	45	45	16	16	1	1	0.34	5.23	8.29	Actin, alpha cardiac muscle 1 OS=Homo sapiens GN=ACTC1 PE=1 SV=1	Yes	Yes	26
MTCH2_HUMAN	122	1	SwissProt	31	33309	2	2	2	2	2	2	0.05	8.25	0.29	Mitochondrial carrier homolog 2 OS=Homo sapiens GN=MTCH2 PE=1 SV=1	85	1	SwissProt	56	33309	2	2	2	2	2	2	0.05	8.25	0.29	Mitochondrial carrier homolog 2 OS=Homo sapiens GN=MTCH2 PE=1 SV=1	No	Yes	25
TB182_HUMAN	69	1	SwissProt	78	181685	2	2	2	2	2	2	0.01	4.77	0.05	182 kDa tankyrase-1-binding protein OS=Homo sapiens GN=TNKS1BP1 PE=1 SV=4	59	1	SwissProt	103	181685	2	2	2	2	2	2	0.01	4.77	0.05	182 kDa tankyrase-1-binding protein OS=Homo sapiens GN=TNKS1BP1 PE=1 SV=4	Yes	Yes	25
LRC59_HUMAN	99	1	SwissProt	45	34909	3	3	3	3	3	3	0.11	9.61	0.44	Leucine-rich repeat-containing protein 59 OS=Homo sapiens GN=LRRC59 PE=1 SV=1	74	1	SwissProt	69	34909	4	4	4	4	4	4	0.17	9.61	0.63	Leucine-rich repeat-containing protein 59 OS=Homo sapiens GN=LRRC59 PE=1 SV=1	No	Yes	24
TBB4B_HUMAN	13	2	SwissProt	357	49799	17	17	12	12	2	2	0.33	4.79	2.31	Tubulin beta-4B chain OS=Homo sapiens GN=TUBB4B PE=1 SV=1	11	2	SwissProt	380	49799	19	19	12	12	2	2	0.33	4.79	2.6	Tubulin beta-4B chain OS=Homo sapiens GN=TUBB4B PE=1 SV=1	Yes	Yes	23
HNRPU_HUMAN	85	1	SwissProt	53	90528	1	1	1	1	1	1	0.02	5.76	0.05	Heterogeneous nuclear ribonucleoprotein U OS=Homo sapiens GN=HNRNPU PE=1 SV=6	71	1	SwissProt	74	90528	2	2	2	2	2	2	0.03	5.76	0.1	Heterogeneous nuclear ribonucleoprotein U OS=Homo sapiens GN=HNRNPU PE=1 SV=6	Yes	Yes	21
CAZA1_HUMAN	32	1	SwissProt	238	32902	9	9	6	6	4	4	0.32	5.45	1.47	F-actin-capping protein subunit alpha-1 OS=Homo sapiens GN=CAPZA1 PE=1 SV=3	26	1	SwissProt	258	32902	9	9	7	7	5	5	0.37	5.45	1.81	F-actin-capping protein subunit alpha-1 OS=Homo sapiens GN=CAPZA1 PE=1 SV=3	Yes	Yes	20
G3P_HUMAN	29	1	SwissProt	253	36030	13	13	7	7	7	7	0.34	8.57	2.24	Glyceraldehyde-3-phosphate dehydrogenase OS=Homo sapiens GN=GAPDH PE=1 SV=3	23	1	SwissProt	270	36030	17	17	9	9	9	9	0.42	8.57	3.61	Glyceraldehyde-3-phosphate dehydrogenase OS=Homo sapiens GN=GAPDH PE=1 SV=3	Yes	Yes	17
MPCP_HUMAN	47	1	SwissProt	132	40069	7	7	6	6	6	6	0.14	9.45	1.1	Phosphate carrier protein, mitochondrial OS=Homo sapiens GN=SLC25A3 PE=1 SV=2	46	1	SwissProt	145	40069	9	9	7	7	7	7	0.14	9.45	1.34	Phosphate carrier protein, mitochondrial OS=Homo sapiens GN=SLC25A3 PE=1 SV=2	Yes	Yes	13
VAPA_HUMAN	61	1	SwissProt	94	27875	4	4	4	4	4	4	0.14	8.8	0.83	Vesicle-associated membrane protein-associated protein A OS=Homo sapiens GN=VAPA PE=1 SV=3	58	1	SwissProt	105	27875	5	5	5	5	5	5	0.17	8.8	1.14	Vesicle-associated membrane protein-associated protein A OS=Homo sapiens GN=VAPA PE=1 SV=3	Yes	Yes	11
ARPC2_HUMAN	92	1	SwissProt	47	34311	1	1	1	1	1	1	0.03	6.84	0.13	Actin-related protein 2/3 complex subunit 2 OS=Homo sapiens GN=ARPC2 PE=1 SV=1	84	1	SwissProt	57	34311	2	2	2	2	2	2	0.06	6.84	0.28	Actin-related protein 2/3 complex subunit 2 OS=Homo sapiens GN=ARPC2 PE=1 SV=1	Yes	Yes	10
LDHA_HUMAN	50	1	SwissProt	122	36665	4	4	4	4	4	4	0.11	8.44	0.59	L-lactate dehydrogenase A chain OS=Homo sapiens GN=LDHA PE=1 SV=2	52	1	SwissProt	132	36665	4	4	4	4	4	4	0.11	8.44	0.59	L-lactate dehydrogenase A chain OS=Homo sapiens GN=LDHA PE=1 SV=2	Yes	Yes	10
CC124_HUMAN	95	1	SwissProt	45	25820	2	2	2	2	2	2	0.1	9.54	0.39	Coiled-coil domain-containing protein 124 OS=Homo sapiens GN=CCDC124 PE=1 SV=1	87	1	SwissProt	53	25820	2	2	2	2	2	2	0.1	9.54	0.39	Coiled-coil domain-containing protein 124 OS=Homo sapiens GN=CCDC124 PE=1 SV=1	Yes	Yes	8
GHC1_HUMAN	100	1	SwissProt	45	34448	2	2	2	2	2	2	0.07	9.42	0.28	Mitochondrial glutamate carrier 1 OS=Homo sapiens GN=SLC25A22 PE=1 SV=1	89	1	SwissProt	52	34448	2	2	2	2	2	2	0.07	9.42	0.28	Mitochondrial glutamate carrier 1 OS=Homo sapiens GN=SLC25A22 PE=1 SV=1	No	Yes	7
PP1G_HUMAN	88	1	SwissProt	52	36960	2	2	2	2	1	1	0.07	6.13	0.26	Serine/threonine-protein phosphatase PP1-gamma catalytic subunit OS=Homo sapiens GN=PPP1CC PE=1 SV=1	67	2	SwissProt	58	36960	2	2	2	2	1	1	0.07	6.13	0.26	Serine/threonine-protein phosphatase PP1-gamma catalytic subunit OS=Homo sapiens GN=PPP1CC PE=1 SV=1	Yes	Yes	6
PDLI1_HUMAN	81	1	SwissProt	59	36049	3	3	3	3	3	3	0.12	6.56	0.42	PDZ and LIM domain protein 1 OS=Homo sapiens GN=PDLIM1 PE=1 SV=4	78	1	SwissProt	62	36049	5	5	4	4	4	4	0.18	6.56	0.6	PDZ and LIM domain protein 1 OS=Homo sapiens GN=PDLIM1 PE=1 SV=4	Yes	Yes	3
CDC6_HUMAN	138	1	SwissProt	28	62681	1	1	1	1	1	1	0.01	9.64	0.07	Cell division control protein 6 homolog OS=Homo sapiens GN=CDC6 PE=1 SV=1	125	1	SwissProt	29	62681	1	1	1	1	1	1	0.01	9.64	0.07	Cell division control protein 6 homolog OS=Homo sapiens GN=CDC6 PE=1 SV=1	Yes	No	1

## Sheet: x
Accession	Family.Control.2	Member.Control.2	Database.Control.2	Score.Control.2	Mass.Control.2	Num. of matches.Control.2	Num. of significant matches.Control.2	Num. of sequences.Control.2	Num. of significant sequences.Control.2	Num. of unique sequences.Control.2	Num. of significant unique sequences.Control.2	Sequence coverage.Control.2	pI.Control.2	emPAI.Control.2	Description.Control.2	Family.Sample.2	Member.Sample.2	Database.Sample.2	Score.Sample.2	Mass.Sample.2	Num. of matches.Sample.2	Num. of significant matches.Sample.2	Num. of sequences.Sample.2	Num. of significant sequences.Sample.2	Num. of unique sequences.Sample.2	Num. of significant unique sequences.Sample.2	Sequence coverage.Sample.2	pI.Sample.2	emPAI.Sample.2	Description.Sample.2	Ctr2.20co	Sam2.20co	d.S2vsC2 (For Sorting Only)
RBM14_HUMAN	128	1	SwissProt	31	69449	3	3	3	3	3	3	0.06	9.68	0.2	RNA-binding protein 14 OS=Homo sapiens GN=RBM14 PE=1 SV=2	8	1	SwissProt	699	69449	27	27	16	16	16	16	0.2	9.68	2.21	RNA-binding protein 14 OS=Homo sapiens GN=RBM14 PE=1 SV=2	Yes	Yes	668
ACTBL_HUMAN	0	0	0	0	0	0	0	0	0	0	0	0	0	0	0	2	3	SwissProt	641	41976	31	31	10	10	2	2	0.21	5.39	3.57	Beta-actin-like protein 2 OS=Homo sapiens GN=ACTBL2 PE=1 SV=2	No	Yes	641
TPM1_HUMAN	0	0	0	0	0	0	0	0	0	0	0	0	0	0	0	9	3	SwissProt	341	32689	15	15	10	10	1	1	0.18	4.69	2.66	Tropomyosin alpha-1 chain OS=Homo sapiens GN=TPM1 PE=1 SV=2	No	Yes	341
TBB3_HUMAN	0	0	0	0	0	0	0	0	0	0	0	0	0	0	0	11	3	SwissProt	261	50400	14	14	8	8	0	0	0.19	4.83	1.53	Tubulin beta-3 chain OS=Homo sapiens GN=TUBB3 PE=1 SV=2	No	Yes	261
ROA0_HUMAN	8	3	SwissProt	282	30822	12	12	10	10	10	10	0.35	9.34	2.94	Heterogeneous nuclear ribonucleoprotein A0 OS=Homo sapiens GN=HNRNPA0 PE=1 SV=1	10	2	SwissProt	487	30822	18	18	12	12	12	12	0.36	9.34	4.19	Heterogeneous nuclear ribonucleoprotein A0 OS=Homo sapiens GN=HNRNPA0 PE=1 SV=1	Yes	Yes	205
K1C14_HUMAN	0	0	0	0	0	0	0	0	0	0	0	0	0	0	0	25	3	SwissProt	172	51529	9	9	8	8	4	4	0.21	5.09	0.94	Keratin, type I cytoskeletal 14 OS=Homo sapiens GN=KRT14 PE=1 SV=4	No	Yes	172
EFHD2_HUMAN	3	1	SwissProt	1315	26680	59	59	27	27	27	27	0.66	5.15	158.9	EF-hand domain-containing protein D2 OS=Homo sapiens GN=EFHD2 PE=1 SV=1	3	1	SwissProt	1481	26680	62	62	29	29	29	29	0.67	5.15	158.9	EF-hand domain-containing protein D2 OS=Homo sapiens GN=EFHD2 PE=1 SV=1	Yes	Yes	166
ACTB_HUMAN	2	1	SwissProt	1588	41710	67	67	25	25	7	7	0.61	5.29	30.89	Actin, cytoplasmic 1 OS=Homo sapiens GN=ACTB PE=1 SV=1	2	1	SwissProt	1728	41710	65	65	22	22	7	7	0.56	5.29	22.49	Actin, cytoplasmic 1 OS=Homo sapiens GN=ACTB PE=1 SV=1	Yes	Yes	140
1433T_HUMAN	0	0	0	0	0	0	0	0	0	0	0	0	0	0	0	29	2	SwissProt	137	27747	4	4	4	4	1	1	0.15	4.68	0.84	14-3-3 protein theta OS=Homo sapiens GN=YWHAQ PE=1 SV=1	No	Yes	137
VDAC1_HUMAN	30	1	SwissProt	240	30754	12	12	11	11	11	11	0.54	8.62	3.55	Voltage-dependent anion-selective channel protein 1 OS=Homo sapiens GN=VDAC1 PE=1 SV=2	17	1	SwissProt	337	30754	15	15	13	13	13	13	0.58	8.62	4.99	Voltage-dependent anion-selective channel protein 1 OS=Homo sapiens GN=VDAC1 PE=1 SV=2	Yes	Yes	97
1433S_HUMAN	48	1	SwissProt	132	27757	7	7	6	6	5	5	0.3	4.68	1.49	14-3-3 protein sigma OS=Homo sapiens GN=SFN PE=1 SV=1	29	1	SwissProt	226	27757	11	11	8	8	6	6	0.36	4.68	2.38	14-3-3 protein sigma OS=Homo sapiens GN=SFN PE=1 SV=1	Yes	Yes	94
TBA1A_HUMAN	101	1	SwissProt	43	50104	4	4	3	3	1	1	0.11	4.94	0.29	Tubulin alpha-1A chain OS=Homo sapiens GN=TUBA1A PE=1 SV=1	50	1	SwissProt	135	50104	6	6	5	5	3	3	0.16	4.94	0.53	Tubulin alpha-1A chain OS=Homo sapiens GN=TUBA1A PE=1 SV=1	Yes	Yes	92
THOC4_HUMAN	28	1	SwissProt	258	26872	10	10	5	5	5	5	0.27	11.15	2.01	THO complex subunit 4 OS=Homo sapiens GN=ALYREF PE=1 SV=3	15	1	SwissProt	349	26872	10	10	6	6	6	6	0.33	11.15	2.52	THO complex subunit 4 OS=Homo sapiens GN=ALYREF PE=1 SV=3	Yes	Yes	91
K1C19_HUMAN	21	2	SwissProt	178	44079	9	9	7	7	5	5	0.17	5.04	0.96	Keratin, type I cytoskeletal 19 OS=Homo sapiens GN=KRT19 PE=1 SV=4	25	1	SwissProt	263	44079	9	9	8	8	5	5	0.19	5.04	1.16	Keratin, type I cytoskeletal 19 OS=Homo sapiens GN=KRT19 PE=1 SV=4	Yes	Yes	85
ANXA5_HUMAN	204	1	SwissProt	15	35914	1	1	1	1	1	1	0.05	4.94	0.13	Annexin A5 OS=Homo sapiens GN=ANXA5 PE=1 SV=2	62	1	SwissProt	94	35914	5	5	5	5	5	5	0.22	4.94	0.8	Annexin A5 OS=Homo sapiens GN=ANXA5 PE=1 SV=2	No	Yes	79
VDAC2_HUMAN	60	1	SwissProt	95	31547	3	3	3	3	3	3	0.14	7.49	0.5	Voltage-dependent anion-selective channel protein 2 OS=Homo sapiens GN=VDAC2 PE=1 SV=2	40	1	SwissProt	173	31547	7	7	7	7	7	7	0.32	7.49	1.56	Voltage-dependent anion-selective channel protein 2 OS=Homo sapiens GN=VDAC2 PE=1 SV=2	Yes	Yes	78
SRSF5_HUMAN	0	0	0	0	0	0	0	0	0	0	0	0	0	0	0	70	1	SwissProt	74	31245	2	2	2	2	2	2	0.06	11.59	0.31	Serine/arginine-rich splicing factor 5 OS=Homo sapiens GN=SRSF5 PE=1 SV=1	No	Yes	74
YBOX1_HUMAN	103	1	SwissProt	43	35903	3	3	3	3	3	3	0.1	9.87	0.43	Nuclease-sensitive element-binding protein 1 OS=Homo sapiens GN=YBX1 PE=1 SV=3	57	1	SwissProt	116	35903	6	6	6	6	6	6	0.36	9.87	1.03	Nuclease-sensitive element-binding protein 1 OS=Homo sapiens GN=YBX1 PE=1 SV=3	Yes	Yes	73
EF1A1_HUMAN	80	1	SwissProt	61	50109	4	4	3	3	3	3	0.1	9.1	0.41	Elongation factor 1-alpha 1 OS=Homo sapiens GN=EEF1A1 PE=1 SV=1	53	1	SwissProt	132	50109	6	6	4	4	4	4	0.12	9.1	0.53	Elongation factor 1-alpha 1 OS=Homo sapiens GN=EEF1A1 PE=1 SV=1	Yes	Yes	71
TWF1_HUMAN	90	1	SwissProt	50	40258	2	2	2	2	2	2	0.04	6.48	0.23	Twinfilin-1 OS=Homo sapiens GN=TWF1 PE=1 SV=3	55	1	SwissProt	120	40258	5	5	5	5	5	5	0.17	6.48	0.69	Twinfilin-1 OS=Homo sapiens GN=TWF1 PE=1 SV=3	Yes	Yes	70
DREB_HUMAN	64	1	SwissProt	89	71385	4	4	3	3	3	3	0.06	4.41	0.2	Drebrin OS=Homo sapiens GN=DBN1 PE=1 SV=4	44	1	SwissProt	156	71385	7	7	6	6	6	6	0.14	4.41	0.43	Drebrin OS=Homo sapiens GN=DBN1 PE=1 SV=4	Yes	Yes	67
TBB6_HUMAN	13	3	SwissProt	158	49825	10	10	5	5	1	1	0.14	4.77	0.82	Tubulin beta-6 chain OS=Homo sapiens GN=TUBB6 PE=1 SV=1	11	4	SwissProt	223	49825	12	12	6	6	1	1	0.13	4.77	0.98	Tubulin beta-6 chain OS=Homo sapiens GN=TUBB6 PE=1 SV=1	Yes	Yes	65
ACTN4_HUMAN	23	2	SwissProt	262	104788	10	10	8	8	3	3	0.11	5.27	0.39	Alpha-actinin-4 OS=Homo sapiens GN=ACTN4 PE=1 SV=2	18	2	SwissProt	321	104788	14	14	12	12	7	7	0.16	5.27	0.63	Alpha-actinin-4 OS=Homo sapiens GN=ACTN4 PE=1 SV=2	Yes	Yes	59
ANXA2_HUMAN	7	1	SwissProt	818	38580	41	41	30	30	30	30	0.67	7.57	32.71	Annexin A2 OS=Homo sapiens GN=ANXA2 PE=1 SV=2	6	1	SwissProt	874	38580	39	39	26	26	26	26	0.56	7.57	20.72	Annexin A2 OS=Homo sapiens GN=ANXA2 PE=1 SV=2	Yes	Yes	56
KBTB3_HUMAN	0	0	0	0	0	0	0	0	0	0	0	0	0	0	0	86	1	SwissProt	56	69350	2	2	1	1	1	1	0.01	5.22	0.06	Kelch repeat and BTB domain-containing protein 3 OS=Homo sapiens GN=KBTBD3 PE=2 SV=2	No	Yes	56
ACTN1_HUMAN	23	1	SwissProt	280	102993	14	14	11	11	7	7	0.17	5.25	0.58	Alpha-actinin-1 OS=Homo sapiens GN=ACTN1 PE=1 SV=2	18	1	SwissProt	334	102993	15	15	13	13	9	9	0.18	5.25	0.72	Alpha-actinin-1 OS=Homo sapiens GN=ACTN1 PE=1 SV=2	Yes	Yes	54
PHB_HUMAN	25	1	SwissProt	276	29786	11	11	9	9	9	9	0.42	5.57	2.6	Prohibitin OS=Homo sapiens GN=PHB PE=1 SV=1	19	1	SwissProt	329	29786	15	15	12	12	12	12	0.53	5.57	4.51	Prohibitin OS=Homo sapiens GN=PHB PE=1 SV=1	Yes	Yes	53
TPM4_HUMAN	11	1	SwissProt	497	28504	24	24	16	16	6	6	0.42	4.67	9.72	Tropomyosin alpha-4 chain OS=Homo sapiens GN=TPM4 PE=1 SV=3	9	1	SwissProt	549	28504	27	27	18	18	7	7	0.42	4.67	13.42	Tropomyosin alpha-4 chain OS=Homo sapiens GN=TPM4 PE=1 SV=3	Yes	Yes	52
ZN185_HUMAN	46	1	SwissProt	141	73480	8	8	8	8	8	8	0.11	6.68	0.5	Zinc finger protein 185 OS=Homo sapiens GN=ZNF185 PE=1 SV=3	34	1	SwissProt	193	73480	9	9	8	8	8	8	0.11	6.68	0.59	Zinc finger protein 185 OS=Homo sapiens GN=ZNF185 PE=1 SV=3	Yes	Yes	52
1433Z_HUMAN	48	3	SwissProt	56	27728	3	3	3	3	1	1	0.13	4.73	0.58	14-3-3 protein zeta/delta OS=Homo sapiens GN=YWHAZ PE=1 SV=1	29	4	SwissProt	108	27728	4	4	4	4	2	2	0.17	4.73	0.84	14-3-3 protein zeta/delta OS=Homo sapiens GN=YWHAZ PE=1 SV=1	Yes	Yes	52
TPM3_HUMAN	11	2	SwissProt	463	32930	23	23	16	16	6	6	0.35	4.68	6.82	Tropomyosin alpha-3 chain OS=Homo sapiens GN=TPM3 PE=1 SV=2	9	2	SwissProt	514	32930	26	26	17	17	6	6	0.36	4.68	7.89	Tropomyosin alpha-3 chain OS=Homo sapiens GN=TPM3 PE=1 SV=2	Yes	Yes	51
HNRPD_HUMAN	72	1	SwissProt	74	38410	2	2	2	2	2	2	0.06	7.62	0.25	Heterogeneous nuclear ribonucleoprotein D0 OS=Homo sapiens GN=HNRNPD PE=1 SV=1	54	1	SwissProt	123	38410	6	6	5	5	5	5	0.19	7.62	0.74	Heterogeneous nuclear ribonucleoprotein D0 OS=Homo sapiens GN=HNRNPD PE=1 SV=1	Yes	Yes	49
DIM1_HUMAN	41	1	SwissProt	176	35214	11	11	9	9	9	9	0.3	10.01	2.34	Probable dimethyladenosine transferase OS=Homo sapiens GN=DIMT1 PE=1 SV=1	30	1	SwissProt	224	35214	10	10	9	9	9	9	0.3	10.01	2.34	Probable dimethyladenosine transferase OS=Homo sapiens GN=DIMT1 PE=1 SV=1	Yes	Yes	48
NB5R1_HUMAN	0	0	0	0	0	0	0	0	0	0	0	0	0	0	0	92	1	SwissProt	48	34073	1	1	1	1	1	1	0.03	9.41	0.13	NADH-cytochrome b5 reductase 1 OS=Homo sapiens GN=CYB5R1 PE=1 SV=1	No	Yes	48
PYC_HUMAN	49	1	SwissProt	126	129551	6	6	6	6	6	6	0.06	6.37	0.22	Pyruvate carboxylase, mitochondrial OS=Homo sapiens GN=PC PE=1 SV=2	41	1	SwissProt	173	129551	5	5	5	5	5	5	0.05	6.37	0.18	Pyruvate carboxylase, mitochondrial OS=Homo sapiens GN=PC PE=1 SV=2	Yes	Yes	47
PDLI4_HUMAN	106	1	SwissProt	38	35376	2	2	2	2	2	2	0.08	8.07	0.27	PDZ and LIM domain protein 4 OS=Homo sapiens GN=PDLIM4 PE=1 SV=2	65	1	SwissProt	83	35376	5	5	5	5	5	5	0.15	8.07	0.82	PDZ and LIM domain protein 4 OS=Homo sapiens GN=PDLIM4 PE=1 SV=2	Yes	Yes	45
GBB1_HUMAN	98	1	SwissProt	45	37353	1	1	1	1	1	1	0.03	5.6	0.12	Guanine nucleotide-binding protein G(I)/G(S)/G(T) subunit beta-1 OS=Homo sapiens GN=GNB1 PE=1 SV=3	63	1	SwissProt	85	37353	4	4	4	4	4	4	0.11	5.6	0.57	Guanine nucleotide-binding protein G(I)/G(S)/G(T) subunit beta-1 OS=Homo sapiens GN=GNB1 PE=1 SV=3	Yes	Yes	40
SCD5_HUMAN	0	0	0	0	0	0	0	0	0	0	0	0	0	0	0	102	1	SwissProt	40	37586	1	1	1	1	1	1	0.04	9.65	0.12	Stearoyl-CoA desaturase 5 OS=Homo sapiens GN=SCD5 PE=1 SV=2	No	Yes	40
SFXN1_HUMAN	40	1	SwissProt	176	35596	9	9	9	9	9	9	0.36	9.22	1.92	Sideroflexin-1 OS=Homo sapiens GN=SFXN1 PE=1 SV=4	31	1	SwissProt	214	S	12	12	10	10	10	10	0.35	9.22	2.7	Sideroflexin-1 OS=Homo sapiens GN=SFXN1 PE=1 SV=4	Yes	Yes	38
RACK1_HUMAN	44	1	SwissProt	157	35055	5	5	5	5	5	5	0.19	7.6	0.83	Receptor of activated protein C kinase 1 OS=Homo sapiens GN=RACK1 PE=1 SV=3	33	1	SwissProt	194	35055	8	8	7	7	7	7	0.21	7.6	1.33	Receptor of activated protein C kinase 1 OS=Homo sapiens GN=RACK1 PE=1 SV=3	Yes	Yes	37
M2OM_HUMAN	123	1	SwissProt	31	34040	2	2	2	2	2	2	0.12	9.92	0.28	Mitochondrial 2-oxoglutarate/malate carrier protein OS=Homo sapiens GN=SLC25A11 PE=1 SV=3	75	1	SwissProt	68	34040	3	3	2	2	2	2	0.13	9.92	0.28	Mitochondrial 2-oxoglutarate/malate carrier protein OS=Homo sapiens GN=SLC25A11 PE=1 SV=3	Yes	Yes	37
RLA0_HUMAN	51	1	SwissProt	119	34252	4	4	4	4	4	4	0.21	5.71	0.64	60S acidic ribosomal protein P0 OS=Homo sapiens GN=RPLP0 PE=1 SV=1	45	1	SwissProt	155	34252	4	4	4	4	4	4	0.21	5.71	0.64	60S acidic ribosomal protein P0 OS=Homo sapiens GN=RPLP0 PE=1 SV=1	Yes	Yes	36
RL11_HUMAN	94	1	SwissProt	46	20240	2	2	2	2	2	2	0.13	9.64	0.52	60S ribosomal protein L11 OS=Homo sapiens GN=RPL11 PE=1 SV=2	66	1	SwissProt	82	20240	2	2	2	2	2	2	0.13	9.64	0.52	60S ribosomal protein L11 OS=Homo sapiens GN=RPL11 PE=1 SV=2	Yes	Yes	36
VDAC3_HUMAN	137	1	SwissProt	28	30639	1	1	1	1	1	1	0.04	8.85	0.15	Voltage-dependent anion-selective channel protein 3 OS=Homo sapiens GN=VDAC3 PE=1 SV=1	17	2	SwissProt	63	30639	2	2	2	2	2	2	0.07	8.85	0.32	Voltage-dependent anion-selective channel protein 3 OS=Homo sapiens GN=VDAC3 PE=1 SV=1	Yes	Yes	35
SFXN3_HUMAN	40	2	SwissProt	52	35481	2	2	2	2	2	2	0.06	9.26	0.27	Sideroflexin-3 OS=Homo sapiens GN=SFXN3 PE=1 SV=3	31	2	SwissProt	84	35481	3	3	3	3	3	3	0.1	9.26	0.43	Sideroflexin-3 OS=Homo sapiens GN=SFXN3 PE=1 SV=3	Yes	Yes	32
ZKSC8_HUMAN	0	0	0	0	0	0	0	0	0	0	0	0	0	0	0	120	1	SwissProt	32	65775	3	3	3	3	3	3	0.05	7.04	0.21	Zinc finger protein with KRAB and SCAN domains 8 OS=Homo sapiens GN=ZKSCAN8 PE=1 SV=2	No	Yes	32
TM9S4_HUMAN	0	0	0	0	0	0	0	0	0	0	0	0	0	0	0	119	1	SwissProt	32	74470	3	3	1	1	1	1	0.01	6.1	0.06	Transmembrane 9 superfamily member 4 OS=Homo sapiens GN=TM9SF4 PE=1 SV=2	No	Yes	32
PP1A_HUMAN	88	2	SwissProt	48	37488	3	3	3	3	2	2	0.13	5.94	0.4	Serine/threonine-protein phosphatase PP1-alpha catalytic subunit OS=Homo sapiens GN=PPP1CA PE=1 SV=1	67	1	SwissProt	79	37488	3	3	3	3	2	2	0.13	5.94	0.4	Serine/threonine-protein phosphatase PP1-alpha catalytic subunit OS=Homo sapiens GN=PPP1CA PE=1 SV=1	Yes	Yes	31
RL17_HUMAN	0	0	0	0	0	0	0	0	0	0	0	0	0	0	0	123	1	SwissProt	31	21383	1	1	1	1	1	1	0.05	10.18	0.22	60S ribosomal protein L17 OS=Homo sapiens GN=RPL17 PE=1 SV=3	No	Yes	31
ARC1B_HUMAN	0	0	0	0	0	0	0	0	0	0	0	0	0	0	0	121	1	SwissProt	31	40923	2	2	2	2	2	2	0.08	8.69	0.23	Actin-related protein 2/3 complex subunit 1B OS=Homo sapiens GN=ARPC1B PE=1 SV=3	No	Yes	31
ARHL1_HUMAN	0	0	0	0	0	0	0	0	0	0	0	0	0	0	0	122	1	SwissProt	31	40079	1	1	1	1	1	1	0.02	5.58	0.11	[Protein ADP-ribosylarginine] hydrolase-like protein 1 OS=Homo sapiens GN=ADPRHL1 PE=2 SV=1	No	Yes	31
ATPG_HUMAN	35	1	SwissProt	217	32975	9	9	8	8	8	8	0.31	9.23	1.8	ATP synthase subunit gamma, mitochondrial OS=Homo sapiens GN=ATP5C1 PE=1 SV=1	27	1	SwissProt	247	32975	7	7	7	7	7	7	0.27	9.23	1.46	ATP synthase subunit gamma, mitochondrial OS=Homo sapiens GN=ATP5C1 PE=1 SV=1	Yes	Yes	30
CYBP_HUMAN	0	0	0	0	0	0	0	0	0	0	0	0	0	0	0	126	1	SwissProt	28	26194	1	1	1	1	1	1	0.03	8.28	0.17	Calcyclin-binding protein OS=Homo sapiens GN=CACYBP PE=1 SV=2	No	Yes	28
PLEC_HUMAN	0	0	0	0	0	0	0	0	0	0	0	0	0	0	0	128	1	SwissProt	28	531466	1	1	1	1	1	1	0	5.74	0.01	Plectin OS=Homo sapiens GN=PLEC PE=1 SV=3	No	Yes	28
1433B_HUMAN	48	2	SwissProt	83	28065	3	3	3	3	1	1	0.1	4.76	0.57	14-3-3 protein beta/alpha OS=Homo sapiens GN=YWHAB PE=1 SV=3	29	3	SwissProt	110	28065	4	4	4	4	1	1	0.15	4.76	0.83	14-3-3 protein beta/alpha OS=Homo sapiens GN=YWHAB PE=1 SV=3	Yes	Yes	27
HPS6_HUMAN	0	0	0	0	0	0	0	0	0	0	0	0	0	0	0	129	1	SwissProt	27	82923	1	1	1	1	1	1	0.01	5.92	0.05	Hermansky-Pudlak syndrome 6 protein OS=Homo sapiens GN=HPS6 PE=1 SV=1	No	Yes	27
ACTC_HUMAN	2	2	SwissProt	991	41992	44	44	19	19	1	1	0.35	5.23	12.93	Actin, alpha cardiac muscle 1 OS=Homo sapiens GN=ACTC1 PE=1 SV=1	2	2	SwissProt	1017	41992	45	45	16	16	1	1	0.34	5.23	8.29	Actin, alpha cardiac muscle 1 OS=Homo sapiens GN=ACTC1 PE=1 SV=1	Yes	Yes	26
TB182_HUMAN	69	1	SwissProt	78	181685	2	2	2	2	2	2	0.01	4.77	0.05	182 kDa tankyrase-1-binding protein OS=Homo sapiens GN=TNKS1BP1 PE=1 SV=4	59	1	SwissProt	103	181685	2	2	2	2	2	2	0.01	4.77	0.05	182 kDa tankyrase-1-binding protein OS=Homo sapiens GN=TNKS1BP1 PE=1 SV=4	Yes	Yes	25
MTCH2_HUMAN	122	1	SwissProt	31	33309	2	2	2	2	2	2	0.05	8.25	0.29	Mitochondrial carrier homolog 2 OS=Homo sapiens GN=MTCH2 PE=1 SV=1	85	1	SwissProt	56	33309	2	2	2	2	2	2	0.05	8.25	0.29	Mitochondrial carrier homolog 2 OS=Homo sapiens GN=MTCH2 PE=1 SV=1	Yes	Yes	25
TPD54_HUMAN	199	1	SwissProt	16	22224	1	1	1	1	1	1	0.07	5.26	0.21	Tumor protein D54 OS=Homo sapiens GN=TPD52L2 PE=1 SV=2	98	1	SwissProt	41	22224	1	1	1	1	1	1	0.07	5.26	0.21	Tumor protein D54 OS=Homo sapiens GN=TPD52L2 PE=1 SV=2	No	Yes	25
CP2W1_HUMAN	0	0	0	0	0	0	0	0	0	0	0	0	0	0	0	136	1	SwissProt	25	53810	1	1	1	1	1	1	0.02	9.03	0.08	Cytochrome P450 2W1 OS=Homo sapiens GN=CYP2W1 PE=1 SV=2	No	Yes	25
OAS3_HUMAN	0	0	0	0	0	0	0	0	0	0	0	0	0	0	0	134	1	SwissProt	25	121093	1	1	1	1	1	1	0.01	8.73	0.04	2'-5'-oligoadenylate synthase 3 OS=Homo sapiens GN=OAS3 PE=1 SV=3	No	Yes	25
OARD1_HUMAN	0	0	0	0	0	0	0	0	0	0	0	0	0	0	0	133	1	SwissProt	25	17014	1	1	1	1	1	1	0.06	8.55	0.28	O-acetyl-ADP-ribose deacetylase 1 OS=Homo sapiens GN=OARD1 PE=1 SV=2	No	Yes	25
TMED7_HUMAN	0	0	0	0	0	0	0	0	0	0	0	0	0	0	0	137	1	SwissProt	25	25156	1	1	1	1	1	1	0.04	6.43	0.18	Transmembrane emp24 domain-containing protein 7 OS=Homo sapiens GN=TMED7 PE=1 SV=2	No	Yes	25
CCAR1_HUMAN	0	0	0	0	0	0	0	0	0	0	0	0	0	0	0	132	1	SwissProt	25	132739	1	1	1	1	1	1	0.01	5.57	0.03	Cell division cycle and apoptosis regulator protein 1 OS=Homo sapiens GN=CCAR1 PE=1 SV=2	No	Yes	25
PCD12_HUMAN	0	0	0	0	0	0	0	0	0	0	0	0	0	0	0	135	1	SwissProt	25	128915	1	1	1	1	1	1	0.01	5.13	0.03	Protocadherin-12 OS=Homo sapiens GN=PCDH12 PE=1 SV=1	No	Yes	25
LRC59_HUMAN	99	1	SwissProt	45	34909	3	3	3	3	3	3	0.11	9.61	0.44	Leucine-rich repeat-containing protein 59 OS=Homo sapiens GN=LRRC59 PE=1 SV=1	74	1	SwissProt	69	34909	4	4	4	4	4	4	0.17	9.61	0.63	Leucine-rich repeat-containing protein 59 OS=Homo sapiens GN=LRRC59 PE=1 SV=1	Yes	Yes	24
FA71A_HUMAN	0	0	0	0	0	0	0	0	0	0	0	0	0	0	0	142	1	SwissProt	24	63138	1	1	1	1	1	1	0.02	9.67	0.07	Protein FAM71A OS=Homo sapiens GN=FAM71A PE=2 SV=2	No	Yes	24
WDR87_HUMAN	0	0	0	0	0	0	0	0	0	0	0	0	0	0	0	144	1	SwissProt	24	332975	1	1	1	1	1	1	0	6.94	0.01	WD repeat-containing protein 87 OS=Homo sapiens GN=WDR87 PE=1 SV=3	No	Yes	24
ANR24_HUMAN	0	0	0	0	0	0	0	0	0	0	0	0	0	0	0	141	1	SwissProt	24	124111	1	1	1	1	1	1	0.01	4.98	0.04	Ankyrin repeat domain-containing protein 24 OS=Homo sapiens GN=ANKRD24 PE=2 SV=2	No	Yes	24
TBB4B_HUMAN	13	2	SwissProt	357	49799	17	17	12	12	2	2	0.33	4.79	2.31	Tubulin beta-4B chain OS=Homo sapiens GN=TUBB4B PE=1 SV=1	11	2	SwissProt	380	49799	19	19	12	12	2	2	0.33	4.79	2.6	Tubulin beta-4B chain OS=Homo sapiens GN=TUBB4B PE=1 SV=1	Yes	Yes	23
RIC1_HUMAN	0	0	0	0	0	0	0	0	0	0	0	0	0	0	0	146	1	SwissProt	23	159199	1	1	1	1	1	1	0.01	5.95	0.03	RAB6A-GEF complex partner protein 1 OS=Homo sapiens GN=RIC1 PE=1 SV=2	No	Yes	23
BAT1_HUMAN	0	0	0	0	0	0	0	0	0	0	0	0	0	0	0	148	1	SwissProt	22	53446	1	1	1	1	1	1	0.01	8.4	0.08	b(0,+)-type amino acid transporter 1 OS=Homo sapiens GN=SLC7A9 PE=1 SV=1	No	Yes	22
HNRPU_HUMAN	85	1	SwissProt	53	90528	1	1	1	1	1	1	0.02	5.76	0.05	Heterogeneous nuclear ribonucleoprotein U OS=Homo sapiens GN=HNRNPU PE=1 SV=6	71	1	SwissProt	74	90528	2	2	2	2	2	2	0.03	5.76	0.1	Heterogeneous nuclear ribonucleoprotein U OS=Homo sapiens GN=HNRNPU PE=1 SV=6	Yes	Yes	21
RS29_HUMAN	0	0	0	0	0	0	0	0	0	0	0	0	0	0	0	153	1	SwissProt	21	6672	1	1	1	1	1	1	0.14	10.17	0.83	40S ribosomal protein S29 OS=Homo sapiens GN=RPS29 PE=1 SV=2	No	Yes	21
CJ090_HUMAN	0	0	0	0	0	0	0	0	0	0	0	0	0	0	0	152	1	SwissProt	21	77862	1	1	1	1	1	1	0.01	9.21	0.06	Centrosomal protein C10orf90 OS=Homo sapiens GN=C10orf90 PE=2 SV=2	No	Yes	21
CAZA1_HUMAN	32	1	SwissProt	238	32902	9	9	6	6	4	4	0.32	5.45	1.47	F-actin-capping protein subunit alpha-1 OS=Homo sapiens GN=CAPZA1 PE=1 SV=3	26	1	SwissProt	258	32902	9	9	7	7	5	5	0.37	5.45	1.81	F-actin-capping protein subunit alpha-1 OS=Homo sapiens GN=CAPZA1 PE=1 SV=3	Yes	Yes	20
LIMA1_HUMAN	132	1	SwissProt	29	85173	1	1	1	1	1	1	0.02	6.41	0.05	LIM domain and actin-binding protein 1 OS=Homo sapiens GN=LIMA1 PE=1 SV=1	91	1	SwissProt	49	85173	2	2	2	2	2	2	0.03	6.41	0.11	LIM domain and actin-binding protein 1 OS=Homo sapiens GN=LIMA1 PE=1 SV=1	Yes	Yes	20
RNF44_HUMAN	191	1	SwissProt	18	47697	1	1	1	1	1	1	0.02	6.4	0.09	RING finger protein 44 OS=Homo sapiens GN=RNF44 PE=2 SV=1	110	1	SwissProt	36	47697	1	1	1	1	1	1	0.02	6.4	0.09	RING finger protein 44 OS=Homo sapiens GN=RNF44 PE=2 SV=1	No	Yes	18
G3P_HUMAN	29	1	SwissProt	253	36030	13	13	7	7	7	7	0.34	8.57	2.24	Glyceraldehyde-3-phosphate dehydrogenase OS=Homo sapiens GN=GAPDH PE=1 SV=3	23	1	SwissProt	270	36030	17	17	9	9	9	9	0.42	8.57	3.61	Glyceraldehyde-3-phosphate dehydrogenase OS=Homo sapiens GN=GAPDH PE=1 SV=3	Yes	Yes	17
TBA4A_HUMAN	101	2	SwissProt	33	49892	3	3	3	3	1	1	0.11	4.95	0.29	Tubulin alpha-4A chain OS=Homo sapiens GN=TUBA4A PE=1 SV=1	50	2	SwissProt	50	49892	3	3	3	3	1	1	0.09	4.95	0.29	Tubulin alpha-4A chain OS=Homo sapiens GN=TUBA4A PE=1 SV=1	Yes	Yes	17
DHB12_HUMAN	125	1	SwissProt	31	34302	2	2	2	2	2	2	0.05	9.34	0.28	Very-long-chain 3-oxoacyl-CoA reductase OS=Homo sapiens GN=HSD17B12 PE=1 SV=2	93	1	SwissProt	48	34302	2	2	2	2	2	2	0.05	9.34	0.28	Very-long-chain 3-oxoacyl-CoA reductase OS=Homo sapiens GN=HSD17B12 PE=1 SV=2	Yes	Yes	17
HSP7C_HUMAN	170	1	SwissProt	22	70854	1	1	1	1	1	1	0.02	5.37	0.06	Heat shock cognate 71 kDa protein OS=Homo sapiens GN=HSPA8 PE=1 SV=1	106	1	SwissProt	39	70854	1	1	1	1	1	1	0.02	5.37	0.06	Heat shock cognate 71 kDa protein OS=Homo sapiens GN=HSPA8 PE=1 SV=1	Yes	Yes	17
RUSD3_HUMAN	163	1	SwissProt	24	38437	1	1	1	1	1	1	0.04	10.33	0.12	RNA pseudouridylate synthase domain-containing protein 3 OS=Homo sapiens GN=RPUSD3 PE=1 SV=3	101	1	SwissProt	40	38437	1	1	1	1	1	1	0.04	10.33	0.12	RNA pseudouridylate synthase domain-containing protein 3 OS=Homo sapiens GN=RPUSD3 PE=1 SV=3	Yes	Yes	16
EMD_HUMAN	153	1	SwissProt	26	28976	1	1	1	1	1	1	0.05	5.29	0.16	Emerin OS=Homo sapiens GN=EMD PE=1 SV=1	97	1	SwissProt	41	28976	3	3	3	3	3	3	0.17	5.29	0.55	Emerin OS=Homo sapiens GN=EMD PE=1 SV=1	Yes	Yes	15
MPCP_HUMAN	47	1	SwissProt	132	40069	7	7	6	6	6	6	0.14	9.45	1.1	Phosphate carrier protein, mitochondrial OS=Homo sapiens GN=SLC25A3 PE=1 SV=2	46	1	SwissProt	145	40069	9	9	7	7	7	7	0.14	9.45	1.34	Phosphate carrier protein, mitochondrial OS=Homo sapiens GN=SLC25A3 PE=1 SV=2	Yes	Yes	13
RM03_HUMAN	173	1	SwissProt	22	38608	1	1	1	1	1	1	0.03	9.52	0.12	39S ribosomal protein L3, mitochondrial OS=Homo sapiens GN=MRPL3 PE=1 SV=1	112	1	SwissProt	35	38608	1	1	1	1	1	1	0.03	9.52	0.12	39S ribosomal protein L3, mitochondrial OS=Homo sapiens GN=MRPL3 PE=1 SV=1	Yes	Yes	13
TMOD3_HUMAN	143	1	SwissProt	27	39570	2	2	2	2	2	2	0.06	5.08	0.24	Tropomodulin-3 OS=Homo sapiens GN=TMOD3 PE=1 SV=1	105	1	SwissProt	39	39570	2	2	2	2	2	2	0.07	5.08	0.24	Tropomodulin-3 OS=Homo sapiens GN=TMOD3 PE=1 SV=1	Yes	Yes	12
VAPA_HUMAN	61	1	SwissProt	94	27875	4	4	4	4	4	4	0.14	8.8	0.83	Vesicle-associated membrane protein-associated protein A OS=Homo sapiens GN=VAPA PE=1 SV=3	58	1	SwissProt	105	27875	5	5	5	5	5	5	0.17	8.8	1.14	Vesicle-associated membrane protein-associated protein A OS=Homo sapiens GN=VAPA PE=1 SV=3	Yes	Yes	11
LDHA_HUMAN	50	1	SwissProt	122	36665	4	4	4	4	4	4	0.11	8.44	0.59	L-lactate dehydrogenase A chain OS=Homo sapiens GN=LDHA PE=1 SV=2	52	1	SwissProt	132	36665	4	4	4	4	4	4	0.11	8.44	0.59	L-lactate dehydrogenase A chain OS=Homo sapiens GN=LDHA PE=1 SV=2	Yes	Yes	10
ARPC2_HUMAN	92	1	SwissProt	47	34311	1	1	1	1	1	1	0.03	6.84	0.13	Actin-related protein 2/3 complex subunit 2 OS=Homo sapiens GN=ARPC2 PE=1 SV=1	84	1	SwissProt	57	34311	2	2	2	2	2	2	0.06	6.84	0.28	Actin-related protein 2/3 complex subunit 2 OS=Homo sapiens GN=ARPC2 PE=1 SV=1	Yes	Yes	10
SSRA_HUMAN	131	1	SwissProt	29	32215	1	1	1	1	1	1	0.03	4.39	0.14	Translocon-associated protein subunit alpha OS=Homo sapiens GN=SSR1 PE=1 SV=3	104	1	SwissProt	39	32215	1	1	1	1	1	1	0.03	4.39	0.14	Translocon-associated protein subunit alpha OS=Homo sapiens GN=SSR1 PE=1 SV=3	Yes	Yes	10
REEP3_HUMAN	187	1	SwissProt	19	29245	1	1	1	1	1	1	0.03	9.57	0.16	Receptor expression-enhancing protein 3 OS=Homo sapiens GN=REEP3 PE=1 SV=1	124	1	SwissProt	29	29245	1	1	1	1	1	1	0.03	9.57	0.16	Receptor expression-enhancing protein 3 OS=Homo sapiens GN=REEP3 PE=1 SV=1	No	Yes	10
CC124_HUMAN	95	1	SwissProt	45	25820	2	2	2	2	2	2	0.1	9.54	0.39	Coiled-coil domain-containing protein 124 OS=Homo sapiens GN=CCDC124 PE=1 SV=1	87	1	SwissProt	53	25820	2	2	2	2	2	2	0.1	9.54	0.39	Coiled-coil domain-containing protein 124 OS=Homo sapiens GN=CCDC124 PE=1 SV=1	Yes	Yes	8
GHC1_HUMAN	100	1	SwissProt	45	34448	2	2	2	2	2	2	0.07	9.42	0.28	Mitochondrial glutamate carrier 1 OS=Homo sapiens GN=SLC25A22 PE=1 SV=1	89	1	SwissProt	52	34448	2	2	2	2	2	2	0.07	9.42	0.28	Mitochondrial glutamate carrier 1 OS=Homo sapiens GN=SLC25A22 PE=1 SV=1	Yes	Yes	7
PSME3_HUMAN	144	1	SwissProt	27	29488	1	1	1	1	1	1	0.06	5.69	0.15	Proteasome activator complex subunit 3 OS=Homo sapiens GN=PSME3 PE=1 SV=1	115	1	SwissProt	34	29488	2	2	2	2	2	2	0.12	5.69	0.33	Proteasome activator complex subunit 3 OS=Homo sapiens GN=PSME3 PE=1 SV=1	Yes	Yes	7
PP1G_HUMAN	88	1	SwissProt	52	36960	2	2	2	2	1	1	0.07	6.13	0.26	Serine/threonine-protein phosphatase PP1-gamma catalytic subunit OS=Homo sapiens GN=PPP1CC PE=1 SV=1	67	2	SwissProt	58	36960	2	2	2	2	1	1	0.07	6.13	0.26	Serine/threonine-protein phosphatase PP1-gamma catalytic subunit OS=Homo sapiens GN=PPP1CC PE=1 SV=1	Yes	Yes	6
GRM4_HUMAN	124	1	SwissProt	31	101802	1	1	1	1	1	1	0.01	9.07	0.04	Metabotropic glutamate receptor 4 OS=Homo sapiens GN=GRM4 PE=2 SV=1	108	1	SwissProt	37	101802	1	1	1	1	1	1	0.01	9.07	0.04	Metabotropic glutamate receptor 4 OS=Homo sapiens GN=GRM4 PE=2 SV=1	Yes	Yes	6
HACD3_HUMAN	139	1	SwissProt	28	43132	1	1	1	1	1	1	0.06	9.04	0.1	Very-long-chain (3R)-3-hydroxyacyl-CoA dehydratase 3 OS=Homo sapiens GN=HACD3 PE=1 SV=2	114	1	SwissProt	34	43132	1	1	1	1	1	1	0.06	9.04	0.1	Very-long-chain (3R)-3-hydroxyacyl-CoA dehydratase 3 OS=Homo sapiens GN=HACD3 PE=1 SV=2	Yes	Yes	6
PK1L3_HUMAN	174	1	SwissProt	21	195768	1	1	1	1	1	1	0.01	8.78	0.02	Polycystic kidney disease protein 1-like 3 OS=Homo sapiens GN=PKD1L3 PE=1 SV=1	131	1	SwissProt	25	195768	1	1	1	1	1	1	0.01	8.78	0.02	Polycystic kidney disease protein 1-like 3 OS=Homo sapiens GN=PKD1L3 PE=1 SV=1	Yes	Yes	4
PDLI1_HUMAN	81	1	SwissProt	59	36049	3	3	3	3	3	3	0.12	6.56	0.42	PDZ and LIM domain protein 1 OS=Homo sapiens GN=PDLIM1 PE=1 SV=4	78	1	SwissProt	62	36049	5	5	4	4	4	4	0.18	6.56	0.6	PDZ and LIM domain protein 1 OS=Homo sapiens GN=PDLIM1 PE=1 SV=4	Yes	Yes	3
ZN329_HUMAN	117	1	SwissProt	32	61686	1	1	1	1	1	1	0.01	8.94	0.07	Zinc finger protein 329 OS=Homo sapiens GN=ZNF329 PE=1 SV=2	113	1	SwissProt	35	61686	1	1	1	1	1	1	0.01	8.94	0.07	Zinc finger protein 329 OS=Homo sapiens GN=ZNF329 PE=1 SV=2	Yes	Yes	3
CDC6_HUMAN	138	1	SwissProt	28	62681	1	1	1	1	1	1	0.01	9.64	0.07	Cell division control protein 6 homolog OS=Homo sapiens GN=CDC6 PE=1 SV=1	125	1	SwissProt	29	62681	1	1	1	1	1	1	0.01	9.64	0.07	Cell division control protein 6 homolog OS=Homo sapiens GN=CDC6 PE=1 SV=1	Yes	Yes	1
